# Supplementary material for: Identifications of Genes Involved in ABA and MAPK Signaling Pathways Positively Regulating Cold Tolerance in Rice
Source: Plants (Basel). 2025 Feb 7;14(4):498. doi: 10.3390/plants14040498 (PMC11859393; doi:10.3390/plants14040498)
Supplement: Supplementary file 1 [file plants-14-00498-s001.zip]

Archive with 3 entries (3 files):
- Supplemental Figures.pdf
- Supplementary Dataset-Ding.xlsx
- Supplementary Tables.pdf
