# Supplementary material for: Identifications of Genes Involved in ABA and MAPK Signaling Pathways Positively Regulating Cold Tolerance in Rice
Source: Plants (Basel). 2025 Feb 7;14(4):498. doi: 10.3390/plants14040498 (PMC11859393; doi:10.3390/plants14040498)
Supplement: Supplementary file 1 [file plants-14-00498-s001.zip › Supplementary Dataset-Ding.xlsx]

## Sheet: Data 1
Supplementary Data S1. Numbers of empty and full spiket in 128 rice accessions exposed to cold stress used in this study.
Accession ID	Empty spiket rates		Numbers of full spiket		Numbers of empty spiket		Numbers of empty seeds
	mean	s.d.	mean	s.d.	mean	s.d.	mean	s.d.
L001	30.57	0.282486	103.286	4	12.8571	0.725806	45.4286	0.603448
L002	6.85487	0.691489	129.625	1.40845	4.125	0.862069	9.5	0.33557
L003	2.98312	1	98.2	3.05344	2	0	3	0.175439
L004	6.66435	0.875912	85.8	2.7972	3.4	0	5.93333	0.365854
L005	17.9324	0.235294	98.4	4.51613	17.4	0.25	25	0.416667
L006	6.66782	0.347826	96.6667	7.9646	3.33333	0.1	7.33333	0.39604
L007	4.05807	0.178571	77.5455	3.7594	1.36364	0.654206	3.63636	0.350877
L008	2.72608	1.92308	108.375	2.5	1.125	0.201342	3.125	0.106383
L009 (L9)	59.1664	0.190476	50.1667	1	6.5	0	82.6667	0.230769
L010	4.48012	0.394737	98.5714	4.31655	1.42857	0.659341	5	0.29703
L011	6.64198	0.0840336	94.7778	1.69492	0.444444	0.638298	6.44444	0.472973
L012	8.63763	0.40404	102.167	0	3	0.441176	10.5	0.430108
L013	5.55033	3.33333	105.133	0	1.8	0.2	6.86667	0.4
L014	6.58409	0.277778	124.125	5.55556	11.875	0.13986	9.125	0.212766
L015	2.73804	0.479042	119.455	3.65854	12	0.133333	3.72727	0.746269
L016	5.5976	0.866142	99.1818	4.34783	15.7273	0.285714	6.36364	5.12821
L017	5.33792	0.263158	89.375	3.52941	18.25	0.337838	5.625	0.980392
L018 (LD18)	1.76854	0.521739	123	1.8018	1.8	0.25641	2.2	0.972222
L019	NA	NA	NA	NA	NA	NA	NA	NA
L020	21.4191	0.818182	80.3333	3.6036	18	0.243902	20	0.425532
L021	4.46674	0.251572	98.6667	2.66667	12.1667	0.285714	5.08333	1.24031
L022	6.57738	0.517241	110.222	4.72441	12.8889	0.19802	10.3333	0.510949
L023	2.99265	0.555556	99.4	2.38095	3.5	1.03448	3.1	0.16129
L024	4.06369	0.181818	107.5	0.961538	2.8	0.25	4.6	0.405405
L025	5.53829	0.30303	110.429	2.10526	20.8571	1.11111	7.71429	1.73554
L026	9.49662	0.555556	67.5	1.7094	15.7	1.40187	8.3	0.0636943
L027	7.55244	1.31783	92.2222	6.72269	15.4444	0.30303	8.33333	0.185185
L028	3.05724	0.188679	103.417	4.3956	5.83333	0.991736	3.83333	0.0787402
L029	25.9254	0	75.6667	1.88679	21	1.23188	32.6667	0.921986
L030	5.50178	0.83871	83.3636	2.29885	17.7273	0.57554	5.72727	0.301508
L031	6.10275	0.510949	78.1667	0.884956	6.41667	2.15686	5.58333	0.681818
L032	6.06275	0.434783	116.091	2.25564	21.7273	0.59322	8.90909	0.155039
L033	5.39253	0.0421941	76	4.7619	15.8571	0.135135	5	0.162602
L034	5.9586	0.277778	76.375	2.75229	13	0.658683	5.5	0.337838
L035	22.5807	2.94643	83.1	5.21739	11.9	0.327869	26.1	0.0917431
L036	6.57545	0.60241	121.636	0	3.72727	0.510949	8.90909	1.15702
L037	5.96025	0.432432	130.2	5.06329	3.1	0.384615	8.2	0.0729927
L038	4.05917	0.108696	122.583	1.42857	3.5	0.518519	5.75	1.8705
L039	3.95661	0.181818	121.4	16.3043	2.4	0.410959	5	0.686695
L040	8.60561	0.210526	122	4.05405	5.36364	0.740741	12	0.060241
L041	2.06539	0.227273	76.6667	4.38596	1	0.583333	1.66667	0.413793
L042	4.41353	1.09589	99.1667	25.1799	4.5	0.263158	5.5	0.196078
L043	2.52334	0.163934	77.8333	4.48718	3.16667	0.45045	2.5	0
L044	2.51405	0.229885	137.583	12.987	4.5	0	3.66667	0.547945
L045	4.47537	0.526316	124.8	7.46269	6.8	0.615385	6.4	0.223881
L046	3.97943	0.733945	142.571	6.62252	6	0.478723	6.14286	0.584416
L047	3.05276	0.277778	93.7368	11.194	6.05263	0.352941	2.89474	0.320513
L048	2.4402	0	128.412	9.30233	0.176471	0.288462	3.23529	0.27027
L049	6.33206	0.78125	110.538	0	8.84615	0.962963	7.15385	0.21164
L050	4.47063	1.28378	118.538	2.38095	0.923077	0.34188	5.30769	0.228571
L051	6.55911	2.31884	145.5	3.65854	5	0.0787402	10.9	0.37037
L052	4.5151	0.5	119.3	7.93651	8	0.08	5.8	0.689655
L053	2.51051	0.294118	96.5	7.01754	2.25	0	2.75	0.394737
L054	2.95581	1.38614	116.462	6.79612	12.9231	0.465116	3.61538	0.331126
L055	2.07967	1.37931	100.75	13.7615	6.375	0.3125	2.125	0.657895
L056	2.62158	0.56338	115.75	0.961538	6.16667	0.295567	3	0.60241
L057	2.66065	1.00559	90.4286	3.37079	12.7143	0.380952	2.85714	0.707965
L058	6.55766	0.121951	112.625	4.05405	3.375	0.6	8.5	0.0671141
L059	3.53475	0.375	90	3.47826	11	0.145985	3.66667	0.232558
L060	4.41874	0.234375	122.25	8.4507	0.9375	0.289017	5.625	0.314961
L061	6.96995	0.347826	94.75	8.62069	4.25	0.25974	7.875	0.454545
L062	7.73768	0	119.375	10.1695	4.75	1.0559	9.75	0.0877193
L063	4.44588	0.322581	111.7	3.96825	7.3	1.20879	5.8	0.130719
L064	6.31148	0.854701	90	63.2075	41.6667	0.186916	8	0.490798
L065	2.42095	0	127.286	4.3956	10.8571	0.497738	3.57143	0.9375
L066	2.1246	0.232558	100.333	6.93642	4.33333	0.252101	2.33333	1.44
L067	8.62956	0.104167	130.75	16	9.75	0.423729	13	0.0729927
L068	6.5364	0.506329	132	7.29167	0.666667	0.736842	8.66667	0.36036
L069	2.50949	0.178571	102.778	8.48485	0.888889	0.181818	2.55556	0.268456
L070	5.4034	0.923077	116.455	6.52174	4.90909	0.375	7.09091	0.285714
L071	6.34387	0.729167	98	6.25	2.5	0.729167	6.66667	0.147059
L072	2.62171	0.232558	156.545	13.4021	1	0.769231	4.27273	0.559441
L073	3.06835	0.32	128.7	13.0435	1.6	0.549451	4.2	0.117647
L074	3.51887	0.4	105.333	4.51977	2.13333	0.15625	4.06667	0.402685
L075	6.01067	0.344828	134	19.2308	8.25	0.280374	9	0.654206
L076	2.80274	0.194175	104.1	4.54545	2	0.625	3	0.0970874
L077	5.50949	0.222222	98.5	5.26316	13.25	1.31944	6.58333	1.08108
L078	3.61579	0	94.25	4.92611	6.375	1.16438	3.75	0.866667
L079	5.56457	0.10989	100.286	6.0241	2.42857	0.384615	6.28571	0.364964
L080	3.6237	0.283019	103.75	1.35135	2.5	0.185185	4.25	0.411765
L081	6.6283	0.19802	97.4545	2.06897	2.27273	0.0884956	7.18182	1
L082	4.47464	0.273973	133.917	8.29016	7.16667	0.504202	6.41667	0.285714
L083	3.05909	0.227273	116.714	4.05405	4.71429	0.0621118	4	0.288462
L084	4.40826	0.326797	110.714	14.8148	14.1429	0.461538	5.28571	0.0653595
L085	7.54072	0.215827	103	7.31707	11.8333	0.106952	8.66667	0.148148
L086	11.2229	1.22699	111.111	4.44444	14.6667	0.390625	15.4444	1.58273
L087	2.76902	0.555556	90.5	7.87402	4.2	0.325203	2.5	1.39785
L088	5.36737	0.426829	102.9	4.20168	1.9	0.363636	5.4	1.0687
L089	2.61639	0.934066	139.833	8.54701	1	0.117647	3.83333	0.247934
L090	5.61105	1.02273	93.5385	6.74157	3.15385	0.284091	5.61538	2.31481
L091	4.40677	1.13514	124.333	1.44928	5.16667	0.0609756	5.83333	1.45299
L092	3.03704	0.658683	93.4	3.0303	7	0.340909	3.13333	1.21622
L093	3.11761	0.0564972	104	10.7438	5.7	0.352941	3.5	0.136986
L094	5.6068	1.23457	95.8571	0.961538	14.8571	0.0793651	6.42857	0.196078
L095	4.48687	0.891089	92.4286	1.85185	13.8571	0.17094	4.57143	0.319149
L096	5.41679	1.07383	104.583	5.47945	8.16667	0.486486	5.33333	0.421687
L097	2.59861	0.0877193	113.2	2.22222	11.6	0.46875	3.4	0.198675
L098	6.89384	0.897436	93.6923	13.5135	11	0.289855	7.23077	0.15873
L099	3.66951	1.16667	105.857	4.49438	1	0.380952	3.85714	0.172414
L100	6.86705	0.625	114.8	3.52941	7.2	0.0909091	8.8	1.61905
L101	6.92374	0.460526	107	4.67836	2	0.28169	8.25	0.813953
L102	7.7713	0.285714	98.8	8.97436	2.4	0.141844	9	0.243902
L103	3.99996	0.225564	120.882	6.25	5.47059	0.248447	5.76471	0.373832
L104	3.625	0.357143	88.4	4.25532	4.8	0.508475	3	0.454545
L105	5.57282	0.20979	74.3529	7.33945	8.82353	0.416667	4.88235	0.204082
L106	5.84466	0.647482	95.2727	5.40541	1.63636	0.0684932	6.27273	0
L107	2.81144	0.588235	120.273	4.70588	0.909091	0.153846	3.54545	0.310881
L108	3.9515	0.571429	114.75	6.0241	2.08333	0.0925926	4.66667	0.821918
L109	16.7325	0.544218	80.25	4.54545	17	0.152672	19.75	0.588235
L110	2.18468	1.11111	84.2	7.61905	2.6	0.223881	2.2	0.432432
L111	2.82902	0.647059	126.111	4.43038	3.11111	0.114943	3.77778	0.243902
L112	2.05927	0.714286	111.333	12.5926	0.933333	0.648148	2.33333	0.890052
L113	4.0072	0.212766	116	5.40541	6.72727	0.0952381	5.09091	1.49733
L114	6.32769	0.701754	132.812	2.66667	2	0.714286	9.0625	1.69811
L115	6.67464	0.252101	147.833	13.7615	4.33333	0.289855	11.6667	0.629371
L116	8.62599	0.15748	105	13.0435	2.33333	0.384615	8.91667	0.859729
L117	5.97681	0.48	92.7778	4.90196	6.33333	0.245902	6.33333	0.68323
L118	5.99681	0.188679	82.5333	0.645161	11.0667	0.350877	5.46667	0.694444
L119	5.35445	0.761905	95.8667	4.91803	29.4667	0.19802	7.53333	0.252101
L120	2.91488	0.759494	122.538	2.7027	0.692308	0.648148	3.69231	0.827586
L121	5.88305	0.243902	80.5714	1.91083	1.42857	0.309278	4.42857	0.932203
L122	20.0963	0.120482	94.5556	3.7037	10.7778	0.384615	25.8889	0.294118
L123	2.63701	0.119048	98.7692	5.71429	0.923077	0.792079	2.76923	0.189873
L124	2.49966	0	144.455	13.5922	4.36364	0.364964	4	0.948276
L125	12.9515	0.10101	130.2	3.84615	2.9	0.322581	17.9	0.359712
L126	3.60105	0.43956	124.909	2.47934	0.636364	0.408163	4.45455	0.517241
L127	6.5989	0.36036	105.236	1.31579	7.17348	0.645161	7.81617	0.300752
L128	6.59419	0	94.625	3.2967	2.125	0.540541	6.625	0
L129	5.52896	1.02804	86.1667	4.08163	13.5	0.11236	5.91667	0.504202

## Sheet: Data 2
Supplementary Data S2. FPKM values of differentially expressed genes in L9 and LD18 exposed to either CK or CS based on transcriptome analysis.
Gene ID	LD18_CS_FPKM_1	LD18_CS_FPKM_2	LD18_CS_FPKM_3	LD18-CK_FPKM_1	LD18-CK_FPKM_2	LD18-CK_FPKM_3	log2FC(LD18_CS/LD18_CK)	P_adj (LD18_CS/LD18_CK)	L9_CS_FPKM_1	L9_CS_FPKM_2	L9_CS_FPKM_3	L9_CK_FPKM_1	L9_CK_FPKM_2	L9_CK_FPKM_3	log2FC(LD9_CS/LD9_CK)	P_adj (LD9_CS/LD9_CK)	Nr annotation
gene-LOC4352460	55.029	56.5303	73.9481	116.49	160.94	169.352	-1.2681	0.00189904	82.3983	96.6023	87.5555	71.7644	77.9278	67.3957	0.296159	0.0082317	nucleoside diphosphate kinase 2, chloroplastic isoform X1 [Oryza sativa Japonica Group]
gene-LOC4337850	0.597099	0.579138	0.785756	2.76321	2.74481	2.7215	-2.06849	1.59239e-06	0.914091	0.870567	0.625431	1.3251	2.10119	1.97124	-1.16321	0.00443767	probable ethylene response sensor 2 [Oryza sativa Japonica Group]
gene-LOC4327351	17.531	13.464	13.0153	33.8878	17.4603	45.627	-1.13977	0.025089	9.86632	10.6363	10.5238	12.0664	11.3644	11.9307	-0.188684	0.00273972	calmodulin-like protein 1 [Oryza sativa Japonica Group]
gene-LOC9267741	12.6311	13.4163	12.6656	3.86781	4.40935	3.56278	1.70915	3.7126e-06	9.66198	8.79717	9.7516	9.70983	9.09432	9.70817	-0.01534	0.199412	mitogen-activated protein kinase 9-like [Oryza sativa Japonica Group]
gene-LOC4342267	14.653	13.7342	11.9199	1.44907	1.38359	1.83145	3.11136	3.22012e-05	7.66212	8.09115	7.11793	4.97124	5.51479	5.44412	0.521772	0.0705402	mitogen-activated protein kinase kinase kinase 5 isoform X1 [Oryza sativa Japonica Group]
gene-LOC4342017	107.148	134.242	134.859	37.746	40.1342	32.2102	1.773	0.000178038	131.793	162.356	169.098	208.904	240.941	190.886	-0.46794	0.0683791	mitogen-activated protein kinase 12 [Oryza sativa Japonica Group]
gene-LOC4348147	2.76262	2.89781	2.62186	1.16526	1.6892	1.23978	1.01643	0.000388344	3.4501	3.17704	2.89748	1.35376	1.4556	1.15323	1.26522	0.000132429	putative B3 domain-containing protein Os10g0158600 [Oryza sativa Japonica Group]
gene-LOC4328285	11.7365	10.5555	12.9382	25.4703	16.1435	35.3799	-1.12793	0.0169155	9.47288	11.0399	9.7343	11.4179	11.2871	11.9853	-0.197735	0.0122683	dolichol kinase EVAN isoform X2 [Oryza sativa Japonica Group]
gene-LOC4324886	7.55633	8.18411	8.48212	21.9684	23.2408	19.5435	-1.41859	6.73064e-05	8.88444	9.91249	11.0036	17.59	16.6022	15.2169	-0.729437	0.00052026	uncharacterized protein LOC4324886 [Oryza sativa Japonica Group]
gene-LOC4324884	13.5901	11.4298	11.6752	5.98526	5.90356	6.11517	1.02727	0.000203318	6.84492	6.58551	8.03205	1.88346	1.74358	1.82204	1.97773	7.05192e-05	abhydrolase domain-containing protein C22H12.03 [Oryza sativa Japonica Group]
gene-LOC4328132	9.77376	7.58387	7.81238	21.493	18.2279	8.79978	-0.946894	0.0286317	12.6255	10.7465	13.8889	9.55624	5.48239	6.29654	0.80443	0.00657826	calcium-binding protein KIC [Oryza sativa Japonica Group]
gene-LOC4328133	71.0931	86.2595	80.9693	28.808	34.3033	13.8777	1.63019	0.000513233	77.4768	80.6363	76.7154	63.2674	62.8044	62.8465	0.313845	5.61566e-05	serine/arginine-rich splicing factor RS41 isoform X3 [Oryza sativa Japonica Group]
gene-LOC107276062	0.16939	0.219369	0.058336	0.532315	1.099	0.394323	-2.17972	0.018933	0.169992	0.15537	0.116242	1.29826	0.990004	0.84762	-2.82805	0.000643954	probable sarcosine oxidase [Oryza sativa Japonica Group]
gene-LOC4330134	14.2218	13.0631	10.9638	35.7479	35.8513	22.186	-1.29395	0.00405869	12.0214	12.358	12.371	22.8879	22.3993	22.1117	-0.874966	5.69234e-07	hypothetical protein EE612_012672 [Oryza sativa]
gene-LOC4326959	8.89643	9.41686	8.5939	22.0595	20.1949	22.0133	-1.2561	1.15688e-05	7.85228	7.96781	8.30153	17.6031	16.6004	16.5283	-1.07256	4.59276e-06	transcription factor ICE1 [Oryza sativa Japonica Group]
Oryza_sativa_newGene_4122	0.264256	0.343999	0.544802	1.13759	0.761561	0.589246	-1.10975	0.0177295	0.414023	0.778451	0.486804	1.58941	1.5032	2.02698	-1.60819	0.00107809	transposon protein, putative, CACTA, En/Spm sub-class [Oryza sativa Japonica Group]
gene-LOC4325751	14.4781	7.6949	13.6191	31.45	6.18322	59.3878	-1.43866	0.0646551	3.12365	1.44599	3.18127	0.634043	0.486902	0.347644	2.39994	0.00548312	uncharacterized protein LOC4325751 [Oryza sativa Japonica Group]
gene-LOC4325750	20.4459	25.0257	20.5868	1.15658	0.405254	0.765475	4.82701	3.79304e-05	19.5912	3.15719	11.8006	0.220136	0.887777	0.664112	4.28517	0.0207346	protein IRON-RELATED TRANSCRIPTION FACTOR 2 isoform X2 [Oryza sativa Japonica Group]
gene-LOC4329669	5.08158	4.13667	4.33783	4.38855	6.52237	5.45197	-0.271488	0.0601764	5.55042	5.07098	5.32404	2.59062	2.59825	2.89977	0.979175	2.70397e-05	DDT domain-containing protein DDB_G0282237 isoform X2 [Oryza sativa Japonica Group]
gene-LOC4329668	138.737	178.562	195.817	352.669	397.431	401.42	-1.16619	0.000190296	284.496	233.46	265.277	325.889	312.349	279.31	-0.228341	0.0230723	protein MAINTENANCE OF PSII UNDER HIGH LIGHT 1 [Oryza sativa Japonica Group]
gene-LOC4329664	6.54132	7.08547	6.66858	2.12461	3.23454	2.22699	1.41971	0.000102333	6.12462	6.96096	6.98142	8.02009	8.15048	9.9709	-0.381515	0.0106567	tRNA (guanine(10)-N2)-methyltransferase homolog [Oryza sativa Japonica Group]
gene-LOC4329667	5.64828	5.05156	4.3137	2.39894	3.75805	2.07253	0.867385	0.00617466	4.61557	5.03787	4.87055	2.05623	2.24113	2.36978	1.1233	1.70036e-05	uncharacterized protein LOC4329667 [Oryza sativa Japonica Group]
gene-LOC4326482	3.63333	5.33121	3.93234	16.1843	11.6335	11.4855	-1.60763	0.00141843	6.77567	5.91573	6.80573	3.57438	3.03965	3.10863	1.00384	0.000159469	protein SRG1 isoform X1 [Oryza sativa Japonica Group]
Oryza_sativa_newGene_3588	8.70539	5.78393	5.71169	2.01319	1.74754	1.60637	1.91221	0.00190182	5.51546	4.39134	4.59678	1.57056	1.30681	1.68109	1.66979	0.000199417	hypothetical protein DAI22_10g159300 [Oryza sativa Japonica Group]
gene-LOC9266846	3.04335	3.40588	4.29173	1.29393	1.80115	1.15197	1.33859	0.00167996	3.01336	2.80471	3.46407	3.74444	3.21929	3.07569	-0.113146	0.105092	ribonucleoside-diphosphate reductase small chain [Oryza sativa Japonica Group]
gene-LOC112939256	2.69696	0.52757	1.01281	16.2575	6.84914	51.4252	-4.13663	0.0398898	0.461049	0.081013	0.285697	2.77859	2.19533	0.974074	-2.84512	0.0086797	uncharacterized protein LOC112939256 [Oryza sativa Japonica Group]
gene-LOC4346615	0.391983	0.494935	0.384886	0.822028	0.971731	0.283667	-0.707921	0.0684644	0.357418	0.200375	0.450149	0.947485	1.54251	1.11525	-1.83868	0.00266469	hypothetical protein DAI22_09g034600 [Oryza sativa Japonica Group]
gene-LOC4346892	0.646108	0.291198	0.308743	0.457511	0.720048	0.143045	-0.0838371	0.227103	0.239287	0.274225	0.293292	0.940899	0.569822	0.537912	-1.34437	0.00840956	uncharacterized protein LOC4346892 [Oryza sativa Japonica Group]
gene-LOC4343395	8.02244	6.52251	5.40304	2.16456	2.97453	0.576696	1.80322	0.00254096	5.03855	4.97637	6.37506	12.1978	8.40464	7.89199	-0.797864	0.0119981	beta-amyrin 28-monooxygenase [Oryza sativa Japonica Group]
gene-LOC4343396	1.73201	1.0446	0.632827	0.226792	0.506308	0.214665	1.84693	0.0175483	0.490663	0.569375	0.769651	0.16632	0.375803	0.248442	1.21064	0.00705898	cytochrome P450 716B1 isoform X1 [Oryza sativa Japonica Group]
gene-LOC9269917	3.20572	2.62569	2.35442	5.24012	5.10468	4.95604	-0.902408	0.000212879	3.21452	3.04893	2.59019	4.14017	4.80745	4.12079	-0.561739	0.00216884	nuclear speckle RNA-binding protein A isoform X1 [Oryza sativa Japonica Group]
gene-LOC4341823	0.580644	0.838075	0.684669	1.89276	1.92182	1.6665	-1.38174	0.00012845	0.235958	0.387978	0.560291	0.777187	0.847405	0.860076	-1.06911	0.0027878	NAC domain-containing protein 21/22 [Oryza sativa Japonica Group]
gene-LOC4341824	1.52844	1.31503	1.23905	0.265141	0.383098	0.383606	1.98424	0.000108624	1.3063	1.61554	1.7778	0.958982	1.45512	1.2323	0.366078	0.0382225	probable alpha-glucosidase Os06g0675700 isoform X2 [Oryza sativa Japonica Group]
gene-LOC4347254	7.45558	5.93067	5.65979	11.3768	11.5429	16.3625	-1.04438	0.00437076	3.95601	3.60035	4.85657	4.9877	5.9898	4.8124	-0.347159	0.0245116	2-hydroxyisoflavanone dehydratase [Oryza sativa Japonica Group]
gene-LOC4338167	37.3699	42.3364	45.1107	40.7244	40.6565	43.584	-0.00170814	0.246245	37.1942	43.5963	42.7463	15.0861	15.5567	16.7921	1.38092	6.37625e-05	uncharacterized protein LOC4338167 isoform X1 [Oryza sativa Japonica Group]
gene-LOC4338163	122.281	136.326	130.633	2.14144	3.4819	0.588257	5.96955	1.68373e-06	84.5188	75.8801	89.5578	43.9088	44.0202	41.511	0.949394	0.000148729	probable aquaporin TIP4-1 [Oryza sativa Japonica Group]
gene-LOC4336302	0.20932	0.268526	0.312444	0.173941	0.131045	0.11376	0.916307	0.0059158	0.094544	0.299517	0.303579	1.03116	1.57998	1.16004	-2.43446	0.0011645	ribosomal L1 domain-containing protein 1 [Oryza sativa Japonica Group]
gene-LOC4336306	18.2513	17.9824	15.6979	61.0329	96.404	12.7455	-1.7124	0.044882	17.2586	13.7257	15.7109	33.6065	20.4794	24.2944	-0.747217	0.014693	hydroxycinnamoyltransferase 1 [Oryza sativa Japonica Group]
gene-LOC4344703	208.056	206.664	240.46	402.291	371.205	496.795	-0.955197	0.00161647	217.937	216.495	217.988	19.0943	24.4527	22.7608	3.29855	7.7287e-09	protein LHY isoform X2 [Oryza sativa Japonica Group]
gene-LOC4344701	7.04777	7.40963	6.32947	1.63682	2.94863	2.05792	1.64568	0.000176729	6.59102	6.05749	5.74555	3.17112	3.93511	3.65929	0.772821	0.000394478	probable E3 ubiquitin-protein ligase ATL45 [Oryza sativa Japonica Group]
gene-LOC4352524	3.99397	2.62163	3.46567	8.01669	8.6524	5.53994	-1.13947	0.004296	2.63232	2.90541	3.53424	5.06717	4.29039	4.58829	-0.620348	0.00243013	phosphoinositide phospholipase C 6 [Oryza sativa Japonica Group]
gene-LOC4352520	0.687763	0.759376	0.438738	0.168663	0.184534	0.130983	1.96162	0.00225013	0.252362	0.104397	0.200418	0.169617	0	0.081154	1.15177	0.0483491	UDP-glycosyltransferase 91C1 [Oryza sativa Japonica Group]
gene-LOC4352523	46.7557	47.9492	52.3964	18.9326	22.548	18.1653	1.30232	4.55687e-05	53.0431	51.8266	51.8375	20.9477	22.4305	22.502	1.25016	3.13409e-07	pentatricopeptide repeat-containing protein At2g31400, chloroplastic [Oryza sativa Japonica Group]
gene-LOC4349774	48.7316	48.886	45.943	87.0356	87.9968	90.1235	-0.885181	1.68398e-06	56.0484	58.2147	59.8086	73.3703	74.5443	71.3818	-0.3332	0.000113885	pyruvate kinase 1, cytosolic [Oryza sativa Japonica Group]
gene-LOC4349778	0.047615	0.058777	0.07513	0.118532	0.121991	0.190152	-1.24646	0.00701526	0.075325	0.10677	0.021188	0.103579	0.200755	0.219146	-1.36464	0.0177608	AT-hook motif nuclear-localized protein 7 [Oryza sativa Japonica Group]
Oryza_sativa_newGene_5123	0.998859	1.19082	1.23258	0.513901	0.544605	0.365436	1.26506	0.000458918	0.94796	1.42993	1.0434	0.781471	0.862533	0.966243	0.390352	0.0399179	receptor-type protein kinase LRK1-like [Oryza sativa Japonica Group]
gene-LOC4332664	104.471	57.0336	56.9212	187.589	142.734	306.706	-1.54422	0.0133368	38.9893	55.3316	65.1151	107.027	74.1929	70.1605	-0.656893	0.023208	unnamed protein product [Triticum turgidum subsp. durum]
gene-LOC4332151	27.3739	23.7372	28.7879	17.8423	21.7581	20.3272	0.414959	0.00609865	35.8851	27.9043	27.02	4.79514	2.28141	2.61889	3.22746	0.000190901	branched-chain-amino-acid aminotransferase 2, chloroplastic [Oryza sativa Japonica Group]
gene-LOC4332157	14.2157	9.2747	12.5233	110.197	134.094	131.245	-3.38233	3.07613e-05	15.8689	20.4248	17.6765	136.793	136.255	164.066	-3.01778	4.03287e-05	phytosulfokines 4-like [Oryza sativa Japonica Group]
gene-LOC4343096	40.5108	49.1594	48.7843	13.849	13.2815	10.2477	1.88914	9.37369e-05	43.3759	42.516	42.2322	41.9089	45.8564	49.8393	-0.102987	0.0609909	putative FBD-associated F-box protein At5g56410 isoform X1 [Oryza sativa Japonica Group]
gene-LOC4342700	6.96514	9.38852	7.41157	4.71361	5.94374	5.46858	0.55947	0.00921674	10.462	10.3437	9.50459	4.30555	4.62341	5.9849	1.02315	0.000251099	remorin 4.1-like [Oryza sativa Japonica Group]
gene-LOC4342703	9.61186	14.6953	12.9454	5.50339	4.04843	2.35983	1.64497	0.00210277	8.964	9.50729	11.3186	3.65255	3.31858	2.76208	1.61383	0.000227647	probable galactinol--sucrose galactosyltransferase 2 isoform X1 [Oryza sativa Japonica Group]
gene-LOC4342709	1.93026	1.66921	1.71715	3.47255	3.91736	3.0013	-0.966782	0.000902444	1.77766	2.19322	1.892	2.52621	2.38518	2.75787	-0.387477	0.00542681	exocyst complex component EXO70E2 [Oryza sativa Japonica Group]
gene-LOC4346938	22.6047	21.3097	23.665	5.11828	4.39953	4.60133	2.25893	3.82217e-06	20.7996	22.46	24.0112	30.7302	26.6636	30.7283	-0.389523	0.00333545	protein PLASTID REDOX INSENSITIVE 2, chloroplastic [Oryza sativa Japonica Group]
gene-LOC4346933	1.21894	1.39695	1.50758	0.191489	0.607633	0.222964	2.01235	0.000705091	1.1705	1.87294	1.49549	1.30417	2.47904	1.80597	-0.300283	0.106726	uncharacterized protein LOC4346933 [Oryza sativa Japonica Group]
gene-LOC4346937	5.8792	6.50626	5.7701	0.529715	0.428111	0.154088	4.02929	6.03873e-06	3.61537	3.47804	3.56685	1.39733	1.45622	2.30097	1.04833	0.000845988	cyclin-D2-1 [Oryza sativa Japonica Group]
gene-LOC107276269	3.47112	2.14315	2.46457	8.32256	7.77712	7.05435	-1.51904	0.000189584	0.33193	0.30931	0.250473	2.07788	1.86518	1.89467	-2.71076	5.04578e-06	aspartyl protease family protein At5g10770 [Oryza sativa Japonica Group]
gene-LOC9269781	0.058034	0.132896	0.231545	0.728934	0.632884	0.660854	-2.25932	0.000191267	1.03545	0.665124	0.7567	1.14249	1.11676	1.41314	-0.579659	0.0125883	uncharacterized protein LOC9269781 [Oryza sativa Japonica Group]
gene-LOC4327515	23.7739	21.3694	11.4433	6.74434	10.076	18.6416	0.674189	0.0613412	2.04507	1.84433	3.51747	6.10348	8.90377	6.04596	-1.5071	0.00339824	amino acid transporter AVT6C isoform X1 [Oryza sativa Japonica Group]
gene-LOC4330440	12.8936	10.1033	11.46	4.63895	3.62577	5.73865	1.29902	0.000628991	11.5034	9.39109	10.741	14.0479	12.4127	14.5315	-0.373799	0.00620293	pentatricopeptide repeat-containing protein OTP51, chloroplastic [Oryza sativa Japonica Group]
gene-LOC4336842	4.01317	2.21257	2.47521	10.1898	6.91176	7.93223	-1.52463	0.00206529	0.676547	1.4264	1.58633	3.91603	2.06856	2.71659	-1.23788	0.0129644	binding partner of ACD11 1 isoform X1 [Oryza sativa Japonica Group]
gene-LOC4336849	15.7804	14.4789	15.6448	5.24631	3.94719	8.36279	1.38664	0.000585159	16.3184	15.0113	15.0325	9.89702	12.3154	14.0951	0.35268	0.0150758	secretory carrier-associated membrane protein 6 [Oryza sativa Japonica Group]
gene-LOC4333365	0.402013	0.139263	0.036785	1.55366	1.56266	0.280386	-2.55484	0.0248478	0.185369	0.120558	0.089049	0.351761	0.412923	0.170691	-1.24378	0.0205602	ent-isokaurene C2/C3-hydroxylase-like [Oryza sativa Japonica Group]
gene-LOC4333368	21.8687	27.0808	28.2714	35.054	41.2678	21.8466	-0.346266	0.0782545	33.1716	29.7341	31.3361	6.38044	5.96534	6.32354	2.3357	3.7088e-06	hypothetical protein DAI22_03g246400 [Oryza sativa Japonica Group]
gene-LOC112939093	4.15758	5.88666	4.53005	2.28014	1.95926	0.70799	1.55869	0.00268317	3.68409	4.2727	4.8886	2.88908	1.5882	1.92307	1.00503	0.00367824	uncharacterized protein LOC112939093 [Oryza sativa Japonica Group]
Oryza_sativa_newGene_521	0.592346	0.695368	0.682514	2.15076	1.76999	2.44844	-1.69275	0.00045189	0.775452	1.2323	1.26096	1.3762	1.62733	1.58453	-0.489164	0.0165526	hypothetical protein DAI22_04g169300 [Oryza sativa Japonica Group]
gene-LOC4329851	1.11083	1.32713	0.890962	2.80286	3.78799	2.07046	-1.37953	0.00643703	1.33433	1.45684	1.51167	2.95612	1.99964	2.48685	-0.790521	0.00510204	BTB/POZ domain-containing protein At1g67900 [Oryza sativa Japonica Group]
gene-LOC4329858	4.7242	4.6774	4.18822	7.57422	9.20134	7.68158	-0.847731	0.000700345	5.11551	4.90881	4.81817	5.62988	5.08543	5.00361	-0.0827696	0.0615996	isocitrate dehydrogenase [NAD] regulatory subunit 1, mitochondrial isoform X1 [Oryza sativa Japonica Group]
gene-LOC9270376	0.483545	0.503082	0.22012	0.083926	0.086555	0.181329	1.77825	0.0105235	0.202083	0.351672	0.294466	1.15169	0.877998	1.34917	-1.99402	0.00104323	probable non-inhibitory serpin-Z9 [Oryza sativa Japonica Group]
gene-LOC107280670	5.35394	4.94112	3.54745	3.61131	6.51345	5.22717	-0.149314	0.160471	2.67748	1.62357	2.14501	0.756092	1.10826	1.07917	1.13088	0.00570013	LOW QUALITY PROTEIN: ABC transporter G family member 5-like [Oryza sativa Japonica Group]
gene-LOC9270995	0.272843	0.381736	0.389764	0.015559	0.051493	0.05979	3.04149	0.000395846	3.67835	1.51098	4.97962	0.468786	0.379392	0.650928	2.762	0.0116251	uncharacterized protein LOC9270995 isoform X1 [Oryza sativa Japonica Group]
gene-LOC107275295	5.65273	8.29486	8.97597	0.614027	0.750885	0.587155	3.55376	0.000581869	8.76234	9.34397	10.1826	7.33569	6.96003	6.63436	0.434661	0.00148121	probable NAD(P)H dehydrogenase subunit CRR3, chloroplastic [Oryza sativa Japonica Group]
gene-LOC4331189	136.238	135.06	148.163	37.2634	30.2533	32.7566	2.0646	5.45424e-06	128.769	143.93	138.519	63.5695	73.6798	74.1698	0.959798	7.27131e-05	50S ribosomal protein L9, chloroplastic [Oryza sativa Japonica Group]
gene-LOC4331181	11.0559	9.88564	9.22238	3.42446	5.25295	3.63048	1.29324	0.000412421	10.1158	9.60567	9.59317	18.39	17.807	20.0792	-0.940902	5.38645e-05	mediator of RNA polymerase II transcription subunit 36a [Oryza sativa Japonica Group]
gene-LOC4331185	26.5592	28.5523	26.2678	10.1252	12.1406	10.5684	1.30946	1.69139e-05	26.6768	25.8041	28.3894	19.6474	18.6073	19.6726	0.481365	0.000198609	ubiquitin carboxyl-terminal hydrolase 2 isoform X1 [Oryza sativa Japonica Group]
gene-LOC107278748	3.62834	2.35602	4.41985	6.76725	10.3433	12.8356	-1.52521	0.00622096	1.71198	1.63784	2.14262	11.4815	14.1873	11.3988	-2.75464	8.66628e-05	uncharacterized protein LOC107278748 isoform X2 [Oryza sativa Japonica Group]
gene-LOC107278742	2.40411	1.49789	2.60549	0.344768	0.26488	0.573085	2.45998	0.0018345	2.9897	4.30193	2.93446	1.01226	0.94357	1.15852	1.71525	0.00157223	uncharacterized protein LOC107278742 isoform X1 [Oryza sativa Japonica Group]
gene-LOC4331456	0.317162	0.608389	0.396668	5.66595	5.1284	4.51822	-3.53368	4.2234e-05	0.21869	0.601047	0.413047	2.77459	3.2386	2.69159	-2.81989	6.31897e-05	hypothetical protein DAI22_03g021000 [Oryza sativa Japonica Group]
gene-LOC4331459	106.76	115.58	120.975	27.6369	25.5922	21.9091	2.19192	9.21576e-06	118.173	115.457	123.992	67.0972	71.4846	75.3068	0.741577	3.93661e-05	50S ribosomal protein L5, chloroplastic [Oryza sativa Japonica Group]
gene-LOC4328079	13.7388	14.1253	14.6531	28.5715	30.6502	29.6203	-1.06319	4.82706e-06	16.1163	18.0308	16.0546	13.3417	12.4631	12.4582	0.391788	0.00125734	dehydrogenase/reductase SDR family member FEY [Oryza sativa Japonica Group]
gene-LOC4328077	0	0	0.055552	0.013196	0.149495	0.065131	-2.036	0.0650577	0.036794	0.037479	0.050102	1.84123	1.96683	1.02214	-5.27931	0.00152654	probable metal-nicotianamine transporter YSL7 [Oryza sativa Japonica Group]
gene-LOC4328075	20.5259	20.4381	18.3805	60.0326	99.8184	38.7023	-1.74234	0.0151857	37.2668	40.1696	35.7298	148.262	87.885	104.371	-1.58929	0.00343748	heat shock 70 kDa protein BIP1 [Oryza sativa Japonica Group]
gene-LOC4328072	62.3991	58.9408	66.6325	26.5827	26.4678	25.8628	1.25218	2.09138e-05	61.452	57.3819	57.6833	60.6723	65.5599	66.0335	-0.123293	0.0179142	uncharacterized protein LOC4328072 [Oryza sativa Japonica Group]
gene-LOC107279830	0	0.027437	0	0.589327	0.811645	0.683186	-6.2472	0.000114833	0.043985	0.037212	0.095988	0.197705	0.145827	0.15323	-1.4873	0.00310411	WAT1-related protein At5g64700-like [Oryza sativa Japonica Group]
gene-LOC107279834	17.861	16.5257	17.9553	1.11128	1.40824	0.556585	4.08879	1.55336e-06	20.0366	22.1267	18.0047	21.4652	31.0075	33.9067	-0.521692	0.0227462	LOW QUALITY PROTEIN: chaperonin 60 subunit beta 4, chloroplastic-like [Oryza sativa Japonica Group]
gene-LOC9268091	14.0445	14.6148	15.4855	4.4124	6.96798	1.33216	1.79599	0.000846211	15.2217	12.9885	16.8441	24.1892	16.6651	17.8707	-0.382309	0.0382416	protein NRT1/ PTR FAMILY 8.3 [Oryza sativa Japonica Group]
gene-LOC4341512	0.642095	0.519079	0.558365	0.128102	0.167706	0.22798	1.71497	0.000253633	0.404843	0.625054	0.52232	0.578429	1.08946	0.93246	-0.744373	0.0250334	pentatricopeptide (PPR) repeat-containing protein-like [Oryza sativa Japonica Group]
gene-LOC4327899	0.827341	0.527918	0.588527	0.211154	0.182919	0.299287	1.48719	0.0032682	0.892571	0.818321	0.959819	0.134029	0.150969	0.151457	2.61332	1.38506e-05	exonuclease 1 isoform X2 [Oryza sativa Japonica Group]
gene-LOC4327894	2.32274	1.80458	1.65761	4.08709	4.04267	2.8967	-0.930596	0.00409227	1.55643	2.09473	3.23836	4.22074	4.21734	3.11327	-0.745586	0.0164274	purple acid phosphatase 2 [Oryza sativa Japonica Group]
Oryza_sativa_newGene_1343	0.099766	0.036335	0.026373	6.51117	2.04043	2.43844	-6.07984	0.0162323	0	0.050687	0.050582	0.516103	0.274437	0.486961	-3.65706	0.00183873	hypothetical protein EE612_032593 [Oryza sativa]
gene-LOC4343304	1.01122	1.10837	0.711217	0.096839	0.0165	0.050677	4.10931	0.000468144	0.567748	0.544923	0.392322	0.123891	0.091779	0.160554	2.00009	0.000753318	LRR receptor-like serine/threonine-protein kinase GSO1 [Oryza sativa Japonica Group]
gene-LOC4339778	97.0629	113.846	104.631	7.3326	10.0733	4.95499	3.81877	1.06985e-05	126.382	128.958	117.057	154.274	156.422	157.216	-0.329397	0.000255894	hypothetical protein [Oryza sativa Japonica Group]
gene-LOC9271102	88.8597	101.292	110.645	36.8637	37.5146	29.5732	1.53288	0.000161659	101.262	88.0333	88.9993	84.8479	78.6487	79.6425	0.194832	0.0165418	ocs element-binding factor 1 [Oryza sativa Japonica Group]
gene-LOC4345399	1.36287	1.32665	1.48568	0.374973	0.372908	0.704533	1.52339	0.000412706	1.21427	0.959922	1.17027	0.872242	0.687186	0.788862	0.510164	0.00624805	nucleobase-ascorbate transporter 2 isoform X2 [Oryza sativa Japonica Group]
gene-LOC4335957	191.969	263.35	264.035	552.143	486.134	561.231	-1.15285	0.000238003	321.316	267.533	332.592	402.072	336.334	346.094	-0.235066	0.0327348	uncharacterized protein LOC4335957 [Oryza sativa Japonica Group]
gene-LOC4347865	13.6354	11.8265	12.1889	3.72953	3.85503	3.18783	1.80534	2.72779e-05	7.72312	7.42756	6.83758	6.69712	6.04861	7.69463	0.105313	0.0993276	uncharacterized protein LOC4347865 isoform X1 [Oryza sativa Japonica Group]
gene-LOC4347860	9.12466	9.09479	7.24733	19.2185	20.8713	15.4464	-1.12481	0.0010828	9.71527	8.82288	9.39813	8.10024	5.24855	5.51698	0.56637	0.00825334	ervatamin-B [Oryza sativa Japonica Group]
gene-LOC4324220	2.58287	2.07659	3.61048	10.5708	8.17574	4.12905	-1.46786	0.016368	2.82942	1.58047	2.43774	5.09404	2.3403	2.18547	-0.490403	0.103444	amino-acid permease BAT1 homolog isoform X2 [Oryza sativa Japonica Group]
gene-LOC4340580	0.264212	0.124337	0.327377	1.65176	1.98655	3.86904	-3.39042	0.0077111	0.285935	0.253811	0.259824	0.584085	0.264055	0.513221	-0.767753	0.0318272	probable auxin efflux carrier component 1c [Oryza sativa Japonica Group]
gene-LOC4340582	1.12938	1.11203	0.936836	0.427167	0.279566	0.412454	1.50578	0.000222898	0.34694	0.287947	0.33994	0.316501	0.454395	0.32172	-0.164568	0.116555	serine/threonine-protein phosphatase 7 long form homolog [Oryza sativa Japonica Group]
gene-LOC4340584	17.4264	26.3625	24.4955	9.24235	6.96233	4.47736	1.72318	0.00162539	37.7232	23.0909	34.4316	18.5255	22.7182	20.4644	0.626195	0.0179335	uncharacterized protein LOC4340584 [Oryza sativa Japonica Group]
gene-LOC4340588	3.30903	3.98015	3.27678	2.36408	3.54884	2.96588	0.25099	0.0609374	1.99524	2.70174	2.58744	1.018	0.631661	0.368699	1.85163	0.000927457	protein RICE SALT SENSITIVE 3-like [Oryza sativa Japonica Group]
gene-LOC4350823	17.7857	14.969	6.50477	3.45896	5.71446	1.18066	1.92285	0.0142218	2.85278	1.03989	2.10135	1.15721	0.407406	1.46641	0.983715	0.0455647	barwin [Oryza sativa Japonica Group]
gene-LOC4350822	0.256835	0.130552	0.187713	1.57764	1.89373	0.950871	-2.94289	0.00252896	0.052114	0.351199	0.256448	2.22888	1.4798	1.44941	-2.96682	0.00128203	barwin [Oryza sativa Japonica Group]
gene-LOC4350821	0.067621	0.21262	0.256875	1.8923	2.32826	2.78775	-3.70576	0.000308804	0.071868	0.456328	0.578273	1.71981	0.773291	1.07142	-1.68775	0.0154344	barwin [Oryza sativa Japonica Group]
gene-LOC4350829	17.8651	18.3129	18.612	6.32456	6.19873	6.78403	1.50477	4.73542e-07	18.8581	17.3041	20.0068	14.667	17.0689	17.7156	0.18376	0.0347089	CDK5RAP1-like protein [Oryza sativa Japonica Group]
gene-LOC4343582	22.8232	30.5544	35.7983	62.2482	50.2502	95.9246	-1.22479	0.0121659	41.7736	48.2049	46.6229	45.7961	48.3448	45.6881	-0.0336916	0.159652	putative PAP-specific phosphatase, mitochondrial [Oryza sativa Japonica Group]
gene-LOC4341986	8.25277	10.6598	9.07523	1.69501	2.01117	2.39503	2.19763	0.000144442	7.81967	9.58111	9.63773	4.96951	6.78506	5.77339	0.625357	0.00407458	squamosa promoter-binding-like protein 12 [Oryza sativa Japonica Group]
gene-LOC4341989	2.43036	1.19388	1.11884	9.62639	5.77423	7.36929	-2.26323	0.00183896	0.82179	1.32656	1.69407	4.26139	4.12895	3.28663	-1.60358	0.000687054	uncharacterized protein LOC4341989 [Oryza sativa Japonica Group]
gene-LOC4343637	2.1664	2.59791	2.76131	0.853529	1.22796	0.620449	1.47782	0.00075813	2.48128	1.83382	2.27269	1.33686	1.45405	1.19734	0.72404	0.0033357	scarecrow-like protein 23 [Oryza sativa Japonica Group]
gene-LOC4339406	19.6168	25.1762	25.1979	63.9999	71.8215	51.6752	-1.42162	0.000779599	25.1371	23.5705	27.461	27.9116	25.1367	22.1104	0.0192558	0.218945	chaperone protein dnaJ C76, chloroplastic isoform X1 [Oryza sativa Japonica Group]
gene-LOC4339409	8.57696	4.31318	4.45402	29.803	18.4409	21.1101	-1.99953	0.00236158	3.7381	5.21122	4.85663	17.8819	10.9254	9.6164	-1.47671	0.00860909	heat stress transcription factor A-4d [Oryza sativa Japonica Group]
gene-LOC4341675	3.63527	3.69518	2.59047	1.75625	1.93755	1.14429	1.03604	0.00429005	2.44775	3.4983	3.46325	1.02357	0.776796	0.75235	1.88206	0.000750253	uncharacterized protein LOC4341675 [Oryza sativa Japonica Group]
gene-LOC4344009	8.65155	5.28032	4.33493	35.2687	30.6127	33.8601	-2.44897	3.49175e-05	3.98932	4.58901	4.64339	21.0695	20.744	18.2334	-2.18318	1.77107e-05	serine/arginine-rich SC35-like splicing factor SCL33 isoform X1 [Oryza sativa Japonica Group]
gene-LOC4344001	279.107	280.308	282.826	28.4091	24.9209	25.1903	3.4231	2.15385e-09	293.214	325.57	317.442	360.237	377.649	420.917	-0.307706	0.00558521	29 kDa ribonucleoprotein A, chloroplastic [Oryza sativa Japonica Group]
gene-LOC4344007	1.84668	1.67173	1.84255	3.02553	1.7916	2.06353	-0.360057	0.0630063	1.66205	2.04296	1.66492	0.364684	0.725208	0.317755	1.93162	0.000463608	uncharacterized protein LOC4344007 isoform X2 [Oryza sativa Japonica Group]
Oryza_sativa_newGene_4197	4.08784	3.73719	3.15518	5.31752	7.70451	8.96128	-1.0015	0.0073022	4.36221	4.86403	4.49321	3.59072	3.4261	4.20963	0.289321	0.0105162	hypothetical protein DAI22_12g039800 [Oryza sativa Japonica Group]
gene-LOC4332692	3.67857	4.01496	4.10803	4.69147	4.53624	3.48243	-0.107003	0.123175	5.78217	5.29949	4.28643	2.62426	2.46989	2.7176	0.976221	0.00121653	probable ADP-ribosylation factor GTPase-activating protein AGD14 isoform X1 [Oryza sativa Japonica Group]
gene-LOC4336535	6.61105	7.91727	8.42744	1.53471	2.07824	0.848499	2.36327	0.000169765	8.00246	7.77123	8.82518	2.04586	1.38213	1.28422	2.38412	1.92981e-05	B-box zinc finger protein 20 isoform X1 [Oryza sativa Japonica Group]
gene-LOC4345351	90.6097	60.3332	60.9603	121.837	129.599	28.0313	-0.399275	0.136359	108.381	102.61	95.8446	413.119	176.163	226.761	-1.41118	0.0195671	uncharacterized protein LOC4345351 isoform X1 [Oryza sativa Japonica Group]
gene-LOC4338460	69.2104	67.0983	68.9141	15.0495	12.6554	18.6066	2.14775	2.21668e-06	61.5206	63.4728	62.9834	28.5239	35.0339	43.3444	0.814262	0.000838726	uncharacterized protein LOC4338460 [Oryza sativa Japonica Group]
gene-LOC4332348	105.596	113.369	126.258	26.159	20.6865	18.6251	2.39861	3.28784e-05	119.515	108.995	124.899	62.9908	74.5731	75.1999	0.732086	0.000392417	50S ribosomal protein L4, chloroplastic [Oryza sativa Japonica Group]
gene-LOC4332341	30.6948	15.8847	15.6666	25.6659	21.7135	23.7349	-0.192157	0.148358	10.3065	9.80843	11.335	28.0218	20.2376	24.2273	-1.20466	0.000989526	anthranilate synthase alpha subunit 2, chloroplastic [Oryza sativa Japonica Group]
gene-LOC4344916	1.8857	1.44097	1.0734	0.206142	0.530755	0.079104	2.43089	0.00288959	1.49333	1.4082	1.34493	1.0796	0.780413	1.18937	0.477747	0.00923103	probable LRR receptor-like serine/threonine-protein kinase At1g56130 [Oryza sativa Japonica Group]
gene-LOC4344914	3.30019	1.55504	0.855355	0.108293	0.482102	0	3.27389	0.0206939	0.974913	0.507932	0.479649	0.093133	0.033848	0.170037	2.72407	0.00709286	probable LRR receptor-like serine/threonine-protein kinase At1g56140 isoform X1 [Oryza sativa Japonica Group]
gene-LOC4344913	1.41425	1.58749	1.52653	0.478989	0.977185	0.31326	1.35567	0.00277463	1.54493	1.27251	1.26624	2.36374	2.2778	2.73997	-0.854045	0.000721548	probable LRR receptor-like serine/threonine-protein kinase At1g56140 [Oryza sativa Japonica Group]
gene-LOC4344910	1.23097	0.90508	0.605612	2.41959	3.48122	1.44989	-1.42283	0.0166354	0.667153	0.779091	0.822622	1.91889	1.25656	1.42419	-1.01955	0.00475188	disease resistance protein RGA5-like [Oryza sativa Japonica Group]
Oryza_sativa_newGene_1620	6.00403	6.58185	5.77934	1.13834	1.13043	1.07895	2.45573	7.77297e-06	5.23419	6.06503	5.40321	2.68591	3.97299	3.97921	0.650816	0.00387164	Os06g0539066 [Oryza sativa Japonica Group]
gene-LOC4349524	23.631	7.73111	10.4559	39.6584	15.8535	54.4091	-1.39427	0.0344197	2.41566	3.89621	3.52496	5.96815	4.766	3.64956	-0.54817	0.0331006	uncharacterized protein LOC4349524 [Oryza sativa Japonica Group]
Oryza_sativa_newGene_5711	10.051	12.2228	13.9528	2.56516	2.41689	1.76141	2.42549	0.000261981	12.1841	11.3286	5.79115	6.39091	6.61118	6.91025	0.557426	0.0485587	hypothetical protein EE612_001444 [Oryza sativa]
Oryza_sativa_newGene_5714	1.49942	1.77414	2.37258	0	0.151419	0	5.22065	0.000556005	1.07009	1.30393	1.21106	0.300179	0.536771	0.728032	1.19586	0.00221093	hypothetical protein Os03g31080 [Oryza sativa Japonica Group]
Oryza_sativa_newGene_5717	2.80774	2.66605	2.90824	0.746813	1.05284	0.673218	1.76112	3.28544e-05	2.6245	1.78961	2.70212	0.851706	1.79045	1.36907	0.827074	0.0150825	PREDICTED: E3 ubiquitin-protein ligase RKP [Oryza brachyantha]
gene-LOC4342511	2.02277	1.89174	1.63693	0.257644	0.367373	0.186686	2.77384	5.61822e-05	1.33739	1.85443	1.72086	1.80657	1.69521	2.33492	-0.248644	0.0717185	uncharacterized protein LOC4342511 isoform X1 [Oryza sativa Japonica Group]
gene-LOC4342514	2.90502	2.77446	2.47738	6.33557	4.92218	4.68679	-0.966977	0.00201651	2.72962	3.21181	3.71	5.18829	4.41508	4.94699	-0.592239	0.00272636	ADP-glucose phosphorylase [Oryza sativa Japonica Group]
gene-LOC4334975	5.37228	5.53447	4.93169	0.581299	0.254346	1.45829	2.78753	8.9523e-05	2.53897	1.69153	2.88135	0.795556	0.653208	0.562262	1.82229	0.00228988	subtilisin-like protease SBT3.9 [Oryza sativa Japonica Group]
gene-LOC4335373	1.30604	1.72735	1.97989	3.8726	4.11883	4.1573	-1.27698	9.63602e-05	1.33429	1.43327	1.54194	4.47437	4.41681	3.72468	-1.54965	9.19191e-05	uncharacterized protein LOC4335373 [Oryza sativa Japonica Group]
gene-LOC4335374	8.39609	11.0731	15.4767	244.122	314.676	140.313	-4.32233	0.00299597	10.2116	4.82166	6.47072	179.629	151.27	191.052	-4.60124	3.79705e-05	flowering-promoting factor 1-like protein 4 [Oryza sativa Japonica Group]
gene-LOC4351697	2.82987	2.86694	3.33527	0.505447	0.676491	0.487619	2.43559	3.61912e-05	3.36319	2.69647	2.69491	1.99879	1.48923	2.12079	0.642341	0.00591399	uncharacterized protein LOC4351697 isoform X1 [Oryza sativa Japonica Group]
gene-LOC4351694	553.866	730.823	742.172	396.051	397.881	439.692	0.716344	0.00336069	638.978	683.996	712.522	290.47	333.264	380.554	1.01921	0.000130004	hypothetical protein E2562_010836 [Oryza meyeriana var. granulata]
gene-LOC4351693	335.322	384.525	393.939	257.706	215.22	302.336	0.522716	0.0055082	334.179	316.123	355.234	15.4985	15.4541	13.4578	4.50092	2.31984e-06	carboxyvinyl-carboxyphosphonate phosphorylmutase, chloroplastic [Oryza sativa Japonica Group]
gene-LOC107275903	0.999312	0.137815	0.417594	6.90922	6.09113	1.21169	-3.19239	0.0196631	0.374752	0.409224	0.318744	3.07468	0.876787	1.51243	-2.30886	0.0225424	G-type lectin S-receptor-like serine/threonine-protein kinase At2g19130 [Oryza sativa Japonica Group]
gene-LOC4331611	20.1606	19.753	20.9005	39.634	50.5627	29.52	-0.977146	0.00802044	27.2354	25.4267	24.2357	36.4407	32.7913	26.5962	-0.317508	0.0258716	pheophorbide a oxygenase, chloroplastic [Oryza sativa Japonica Group]
gene-LOC9272063	4.24477	4.48882	5.00313	29.3055	29.5852	9.21053	-2.30964	0.0137354	3.95254	4.50012	4.49015	18.8847	8.33024	10.9101	-1.55859	0.0144235	uncharacterized protein LOC9272063 isoform X2 [Oryza sativa Japonica Group]
gene-LOC9272068	7.20997	7.86577	10.4777	5.35652	5.88143	8.44721	0.376409	0.0574167	11.8048	10.137	10.579	2.72755	2.35447	2.72786	2.05799	2.21919e-05	4-coumarate--CoA ligase-like 2 [Oryza sativa Japonica Group]
gene-LOC4334397	0.068256	0	0	0.433488	0.737159	0.445372	-4.56534	0.00178981	0.106619	0.109984	0.095502	0.999263	0.328809	0.570184	-2.60457	0.0135783	type IV inositol polyphosphate 5-phosphatase 7 isoform X2 [Oryza sativa Japonica Group]
gene-LOC4334020	135.36	134.936	130.458	47.4447	47.6518	48.6283	1.47941	1.86618e-07	142.194	130.015	129.653	52.6268	63.5475	69.1425	1.1167	8.61446e-05	glucose-1-phosphate adenylyltransferase large subunit 1, chloroplastic/amyloplastic-like [Oryza sativa Japonica Group]
gene-LOC4350125	3.26615	2.63437	3.84211	11.8865	13.5686	3.21337	-1.55708	0.0305706	4.32844	5.30274	4.21402	9.86918	5.57342	6.80376	-0.684184	0.0254356	disease resistance protein RPM1 [Oryza sativa Japonica Group]
gene-LOC4350121	4.29234	4.22465	3.89277	14.4388	16.5024	11.918	-1.78813	0.000397361	7.33616	6.79042	6.24314	14.0835	11.3422	9.6152	-0.782615	0.00542714	disease resistance protein RPM1 isoform X1 [Oryza sativa Japonica Group]
gene-LOC4326077	5.53296	2.12735	1.65514	7.39675	9.67323	3.38627	-1.13484	0.0419218	0.982623	1.29131	1.11763	7.5302	3.16511	4.88066	-2.1993	0.00829658	uncharacterized protein LOC4326077 isoform X2 [Oryza sativa Japonica Group]
gene-LOC4326079	8.39563	5.38096	3.75099	6.13652	6.42107	2.57067	0.21238	0.171557	3.52924	4.73522	4.50415	2.27868	2.23673	1.58345	1.06599	0.00170004	protein O-linked-mannose beta-1,4-N-acetylglucosaminyltransferase 2 [Oryza sativa Japonica Group]
gene-LOC9268250	29.1507	33.855	30.9087	10.23	9.13016	9.76478	1.68909	2.64162e-05	24.7094	22.327	23.4086	10.1156	9.95293	12.2055	1.12612	5.4982e-05	acyl carrier protein 3, mitochondrial [Oryza sativa Japonica Group]
gene-LOC107276769	0.503468	0.688149	0.614664	3.19512	4.08365	1.37996	-2.26113	0.0114317	1.15848	1.51174	1.35223	7.23832	4.02465	4.71641	-1.99007	0.00383988	mitochondrial Rho GTPase 1 [Oryza sativa Japonica Group]
gene-LOC4337610	2.65953	2.08804	2.44574	1.53191	2.10167	1.12129	0.597249	0.0173004	2.13519	2.27739	1.59721	4.71065	4.41789	5.84891	-1.31741	0.000867041	RNA-binding protein 34 [Oryza sativa Japonica Group]
gene-LOC9268259	0.544594	0.594636	0.775012	1.28212	1.86968	2.14163	-1.46743	0.00320904	0.54247	0.571453	0.585188	0.744952	0.584621	0.8403	-0.352831	0.0266804	uncharacterized protein LOC9268259 isoform X1 [Oryza sativa Japonica Group]
gene-LOC4328468	1.8276	2.35375	3.30242	10.3484	4.75193	14.5608	-1.98674	0.0154523	1.96949	3.34089	2.26933	4.46841	7.25742	5.70985	-1.20183	0.00559414	probable cation transporter HKT6 [Oryza sativa Japonica Group]
gene-LOC107277414	2.9843	2.51728	2.12411	32.3154	21.3936	8.39616	-3.02577	0.0146229	1.54674	2.90732	2.38854	27.2349	8.35786	14.0812	-2.85987	0.0158528	uncharacterized protein LOC107277414 [Oryza sativa Japonica Group]
gene-LOC4328466	2.16978	3.23147	4.33162	6.85203	4.92719	11.8157	-1.27754	0.0243768	5.50658	6.51293	4.84246	6.37394	9.2692	7.7532	-0.472509	0.0218452	uncharacterized protein LOC4328466 [Oryza sativa Japonica Group]
gene-LOC107281310	2.14915	2.46156	2.44361	0.518515	0.686837	0.414875	2.12231	3.68588e-05	2.7899	2.99591	1.96229	0.845792	0.869315	1.19318	1.41367	0.00214075	probable sucrose-phosphate synthase 5 [Oryza sativa Japonica Group]
gene-LOC4327304	49.9321	50.1999	41.275	4.27732	4.38672	2.15925	3.70764	3.36558e-05	29.2062	21.0522	34.3088	2.81706	2.22302	2.39066	3.50852	0.000662519	zinc finger CCCH domain-containing protein 2 [Oryza sativa Japonica Group]
gene-LOC4327301	80.1956	42.1234	40.2854	110.806	67.8418	116.18	-0.858505	0.0232917	25.9943	30.0289	35.903	32.5883	28.3856	31.7262	-0.0120969	0.234661	ATP-dependent 6-phosphofructokinase 6 [Oryza sativa Japonica Group]
gene-LOC4327303	6.5491	4.79015	2.86857	2.53923	1.46651	1.50846	1.36546	0.0151838	3.04382	3.07533	2.73942	2.15191	1.49877	1.84116	0.689785	0.00165862	transcription factor RAX2 [Oryza sativa Japonica Group]
gene-LOC112937821	17.2337	19.0971	19.0836	30.3613	41.0641	43.4794	-1.05211	0.00206605	18.2527	25.3256	26.3976	35.4844	40.7503	36.3858	-0.68654	0.00233833	zinc finger protein 706-like [Oryza sativa Japonica Group]
gene-LOC9269128	1.15373	0.944085	1.55307	0.103259	0.173789	0.110239	3.23677	0.000945579	0.77994	0.83087	1.22766	0.776159	1.19597	1.02421	-0.0780879	0.198021	uncharacterized protein LOC9269128 [Oryza sativa Japonica Group]
Oryza_sativa_newGene_485	0.471426	0.389426	0.556453	23.2085	14.2338	14.864	-5.20577	0.00105545	1.10412	0.909097	1.84117	6.16539	4.21145	3.43973	-1.84183	0.00452054	hypothetical protein EE612_023602 [Oryza sativa]
gene-LOC4329333	45.3356	58.1348	66.0912	48.5378	46.5297	36.2537	0.368709	0.0372267	75.7209	72.6735	73.8179	19.4801	22.5464	20.1417	1.83769	5.07e-07	stAR-related lipid transfer protein 7, mitochondrial isoform X1 [Oryza sativa Japonica Group]
gene-LOC4329331	4.45074	5.01849	4.47621	1.42263	1.50059	1.41829	1.68352	1.70995e-05	4.23275	3.88047	4.39397	3.43483	5.30086	4.57844	-0.0901996	0.164577	rRNA-processing protein UTP23 homolog isoform X1 [Oryza sativa Japonica Group]
gene-LOC9271745	0.019833	0	0	0.130458	0.298168	0.181995	-4.9443	0.00425523	0.024043	0.050231	0.031896	0.593642	0.235276	0.462573	-3.60459	0.00492729	receptor kinase-like protein Xa21 [Oryza sativa Japonica Group]
gene-LOC107280193	0.2138	0.224744	0.406758	4.47413	5.70296	1.01966	-3.72747	0.0174452	0	0	0	0	0	0	NA	NA	LOW QUALITY PROTEIN: receptor-like protein 37 [Oryza sativa Japonica Group]
gene-LOC4345021	52.6276	50.8091	55.2898	32.3924	33.6146	36.5311	0.630383	0.000117575	55.5822	56.0682	55.5614	27.2605	25.7707	24.6092	1.1068	7.13397e-07	probable mannose-1-phosphate guanylyltransferase 3 [Oryza sativa Japonica Group]
gene-LOC112939684	1.41281	1.88734	1.77744	0.479229	0.276167	0.240049	2.35073	0.000272171	1.03592	0.743431	0.85968	0.532011	0.42291	0.949322	0.470792	0.0621534	uncharacterized protein LOC112939684 [Oryza sativa Japonica Group]
gene-LOC9266348	0.442904	0.246001	0.219081	0.66837	0.750573	0.619455	-1.16669	0.00233555	0.436375	0.405235	0.295348	0.627276	0.485605	0.59991	-0.59117	0.00862537	wall-associated receptor kinase 2 [Oryza sativa Japonica Group]
gene-LOC4324026	54.0187	56.4369	58.8336	11.5258	11.181	9.31795	2.40223	1.95986e-06	51.9475	52.94	53.4994	36.6739	40.5684	45.4916	0.36792	0.00253371	protein FLUORESCENT IN BLUE LIGHT, chloroplastic isoform X1 [Oryza sativa Japonica Group]
gene-LOC9267437	1.82815	1.71123	1.83336	0.465428	0.471658	0.745732	1.67478	6.43542e-05	0.592835	0.693398	0.971106	0.233956	0.533031	0.417214	0.930709	0.0165855	mannose-1-phosphate guanyltransferase alpha [Oryza sativa Japonica Group]
gene-LOC4324029	8.92414	6.39551	6.98837	4.69634	5.8651	3.50809	0.664989	0.0137323	8.39464	9.1726	9.69106	4.53133	4.11949	3.87342	1.12197	7.84659e-05	universal stress protein A-like protein [Oryza sativa Japonica Group]
gene-LOC4325041	6.30306	6.4162	6.74681	2.33674	3.0126	2.87945	1.24221	2.7061e-05	5.26117	5.52406	6.04614	13.936	14.0612	14.0173	-1.31973	8.94674e-07	DNA repair protein recA homolog 3, mitochondrial [Oryza sativa Japonica Group]
gene-LOC4352777	6.85487	6.92704	5.5231	1.75103	1.94864	1.61268	1.86155	0.00014085	4.719	6.47293	6.33443	3.35609	3.81165	3.84256	0.670673	0.00513728	homeobox-leucine zipper protein HOX33 [Oryza sativa Japonica Group]
gene-LOC4352776	1.78312	1.99533	1.54338	1.40189	1.88285	1.96056	0.0208955	0.228133	2.06027	2.2572	2.61475	5.19835	6.00724	7.18901	-1.40789	0.000781285	uncharacterized protein LOC4352776 isoform X1 [Oryza sativa Japonica Group]
gene-LOC4352770	0.948199	0.991188	0.777327	2.57221	3.52277	1.07661	-1.40043	0.0265961	0.893804	0.421702	0.433975	2.33332	2.51037	2.24714	-2.01903	0.000127422	patatin-like protein 3 [Oryza sativa Japonica Group]
gene-LOC112936414	1.58902	1.98	0.92067	0.184462	0.185961	0.10086	3.25195	0.00312862	1.21159	1.24517	1.45192	0.561405	0.224712	0.338758	1.79692	0.000428619	uncharacterized protein LOC112936414 [Oryza sativa Japonica Group]
gene-LOC4348904	1.18223	1.07478	1.05192	0.055671	0.277168	0.133819	2.82593	6.04317e-05	0.123783	0.101083	0.095193	0.030867	0.07781	0.119792	0.486339	0.0808212	uncharacterized protein LOC4348904 isoform X2 [Oryza sativa Japonica Group]
gene-LOC4349050	1.95032	0.952602	0.756938	9.85019	12.4536	3.14228	-2.79758	0.0150862	0.353873	0.898365	1.56151	14.4465	9.16829	4.90123	-3.34121	0.00924286	benzyl alcohol O-benzoyltransferase [Oryza sativa Japonica Group]
gene-LOC4349052	3.85963	3.88092	4.09743	0.871367	0.967083	1.75971	1.71809	0.000177033	3.54001	3.06144	2.0446	0.833658	1.52185	1.9731	0.99814	0.0148628	tetraspanin-10 [Oryza sativa Japonica Group]
gene-LOC4337946	7.69077	10.1566	5.79121	0.820127	1.18062	0.381879	3.31052	0.00131862	3.30472	3.45546	3.45446	2.80139	2.49188	1.78131	0.529922	0.0066977	uncharacterized protein LOC4337946 [Oryza sativa Japonica Group]
Oryza_sativa_newGene_2385	1.42458	1.35961	1.84743	0.650393	0.765017	0.294979	1.43719	0.00237333	1.38663	2.21288	1.74826	0.627895	0.964578	1.7819	0.664318	0.0476317	hypothetical protein OsJ_25946 [Oryza sativa Japonica Group]
gene-LOC4342824	18.4893	19.6892	17.032	15.6527	8.62212	23.7602	0.200857	0.154681	16.3056	17.5263	18.247	3.68562	2.74941	2.54387	2.53609	6.85754e-06	guanosine deaminase [Oryza sativa Japonica Group]
gene-LOC4342826	38.0541	41.4272	38.6875	79.6585	128.658	58.0797	-1.17272	0.0193441	57.2211	59.4969	59.3856	158.888	112.431	110.943	-1.11814	0.0030127	calreticulin isoform X1 [Oryza sativa Japonica Group]
gene-LOC4342822	2.13384	1.89959	2.21736	0.807129	0.540731	0.808662	1.53533	0.000117393	1.88444	1.33827	2.14557	1.84401	1.36142	1.45367	0.204408	0.111544	--
gene-LOC4329414	2.38518	2.86876	3.59626	1.96671	1.87299	1.99304	0.601533	0.0116869	3.06794	2.48072	2.64509	0.555677	0.491972	0.713062	2.21837	8.22442e-05	uncharacterized protein LOC4329414 [Oryza sativa Japonica Group]
gene-LOC4330814	37.348	37.43	39.0277	12.2214	10.8064	10.6965	1.75471	8.57154e-07	40.4842	40.7854	43.0695	22.2229	19.3022	22.2995	0.962095	2.37134e-05	TIMELESS-interacting protein isoform X1 [Oryza sativa Japonica Group]
gene-LOC4329938	40.9322	33.8185	31.5736	3.39697	3.9352	2.9157	3.37508	8.76324e-05	20.1486	19.0071	22.3788	9.52055	10.4513	14.9084	0.818986	0.0025242	acetolactate synthase small subunit 2, chloroplastic isoform X1 [Oryza sativa Japonica Group]
gene-LOC4352897	6.9202	7.64381	6.20068	2.80014	4.21358	1.79457	1.2372	0.0020338	6.02417	4.78354	6.70155	5.52853	4.0277	4.65503	0.301084	0.049173	purple acid phosphatase 2 [Oryza sativa Japonica Group]
gene-LOC4336911	25.8448	27.5641	28.1559	14.4042	11.9131	31.7928	0.48916	0.0704597	30.5928	42.8189	45.7257	14.5994	17.2663	18.2198	1.25016	0.00210882	plant intracellular Ras-group-related LRR protein 1 [Oryza sativa Japonica Group]
gene-LOC4339672	0.425861	0.366879	0.454665	0.067218	0.171407	0.058216	2.07117	0.000517315	0.250316	0.17979	0.259999	0.554071	0.553163	0.619172	-1.32288	0.000123523	pentatricopeptide repeat-containing protein At5g39680 [Oryza sativa Japonica Group]
gene-LOC4339677	186.063	174.562	171.472	58.8984	58.0878	69.3742	1.5136	9.06311e-06	149.766	145.443	162.47	124.737	155.634	151.684	0.0831197	0.119934	ketol-acid reductoisomerase, chloroplastic [Oryza sativa Japonica Group]
gene-LOC4339675	9.99003	10.569	11.2339	26.4263	16.834	44.7767	-1.4694	0.0210829	7.89716	8.45154	9.01588	27.7459	26.7701	25.3593	-1.65493	4.64215e-06	CTP synthase [Oryza sativa Japonica Group]
gene-LOC4337890	20.6368	24.1116	28.9508	149.682	143.811	185.305	-2.69969	0.00012816	28.9683	35.02	38.1555	28.8086	36.0154	18.3186	0.296941	0.0840903	probable GTP diphosphokinase CRSH2, chloroplastic [Oryza sativa Japonica Group]
gene-LOC4345145	1.01284	1.26753	1.08991	2.04656	2.17803	1.87783	-0.856511	0.000344495	1.4305	1.60298	1.62471	2.40923	2.87624	2.40284	-0.722896	0.00097101	--
gene-LOC4345149	26.5571	25.5663	25.817	9.96866	10.4154	12.1995	1.25823	8.63523e-06	20.7136	25.3636	23.7931	16.8051	18.013	19.1102	0.373637	0.00623723	Os08g0274700, partial [Oryza sativa Japonica Group]
gene-LOC107277890	0.561524	0.939068	1.06128	0.065309	0.198041	0.109354	2.7811	0.00233411	0.647923	0.854725	0.60093	0.862133	0.946414	0.780179	-0.299397	0.0380119	pentatricopeptide repeat-containing protein At5g04780, mitochondrial [Oryza sativa Japonica Group]
gene-LOC9266109	22.1882	24.8069	26.6037	5.25908	5.59035	5.19375	2.19772	2.95626e-05	21.7313	16.9659	16.0744	3.806	4.19853	4.82868	2.09355	0.000355844	bZIP transcription factor [Oryza sativa Japonica Group]
gene-LOC4348044	0.12658	0.103566	0.091053	1.89577	3.36799	0.430384	-4.14794	0.0255703	0.21086	0.319419	0.150367	2.93205	1.3392	1.38351	-3.05449	0.00861301	disease resistance protein Pik-1-like [Oryza sativa Japonica Group]
gene-LOC4332065	0.16451	0.14025	0.263891	0.01516	0.09451	0.086693	1.53402	0.0131274	0.196717	0.104949	0.166273	0.699828	0.859637	0.899589	-2.39371	0.000143457	pentatricopeptide repeat-containing protein At5g64320, mitochondrial [Oryza sativa Japonica Group]
gene-LOC4332061	3.66489	3.4703	3.39134	0.96859	0.485428	0.668314	2.31031	1.66548e-05	3.48207	2.93106	3.23302	0.614769	0.443134	0.605756	2.53559	2.36488e-05	microtubule-associated protein 70-4 [Oryza sativa Japonica Group]
gene-LOC4336764	0.02575	0.100665	0.120995	4.63625	6.36609	0.601323	-5.55153	0.0227521	0.162832	0.093661	0.110373	3.81771	1.74089	1.5995	-4.28625	0.00857963	flavanone 3-dioxygenase 2-like [Oryza sativa Japonica Group]
gene-LOC4336765	0.262817	0.262053	0.985115	10.1129	8.1556	26.6554	-4.89488	0.0173442	0	0	0	1.83874	2.98986	3.51037	NA	0.00122546	protein DMR6-LIKE OXYGENASE 1 [Oryza sativa Japonica Group]
gene-LOC4334728	16.0203	19.0661	17.1753	30.6793	40.4292	41.4659	-1.10705	0.00119667	18.8475	18.2168	23.0606	37.8313	45.197	34.8238	-0.970941	0.00124789	uncharacterized protein LOC4334728 [Oryza sativa Japonica Group]
gene-LOC4328201	0.713303	0.787552	0.913052	0.152901	0.184971	0.206892	2.14767	0.000124278	0.735847	0.785785	0.647066	1.04526	0.839836	1.10086	-0.461363	0.00945233	pentatricopeptide repeat-containing protein At2g17140 [Oryza sativa Japonica Group]
gene-LOC4328207	19.335	11.556	12.4509	31.2459	19.7619	43.8913	-1.13063	0.0201538	6.45214	8.04682	6.99223	20.6037	18.6573	16.4426	-1.37402	0.000225978	cyclin-T1-1 [Oryza sativa Japonica Group]
gene-LOC4349318	8.06639	6.46307	7.07754	25.8363	18.5237	14.7739	-1.45248	0.00472744	7.35193	5.96872	5.34556	7.5885	3.7623	4.57384	0.229168	0.130682	proline dehydrogenase 2, mitochondrial [Oryza sativa Japonica Group]
gene-LOC4349316	1.11651	1.11752	1.37387	0.169423	0.319211	0.111738	2.58723	0.00017182	0.934157	0.620064	0.603492	0.197278	0.249212	0.158949	1.83345	0.00237232	pectin acetylesterase 9 [Oryza sativa Japonica Group]
Oryza_sativa_newGene_1053	0.960822	1.69849	1.87418	0.709009	0.445073	0.406855	1.53821	0.00712076	1.61125	2.01522	1.83738	1.73476	1.58843	1.95561	0.0497105	0.17915	hypothetical protein EE612_030863 [Oryza sativa]
gene-LOC4351158	3.88865	3.32258	4.06285	12.5155	23.6858	2.90681	-1.79446	0.0493534	4.98004	4.47361	4.74537	22.6744	11.8475	12.136	-1.71633	0.00964703	wall-associated receptor kinase 1 [Oryza sativa Japonica Group]
gene-LOC4325209	8.4931	8.65843	7.28923	5.87101	8.75859	3.64091	0.419772	0.0633484	3.96356	4.55352	3.70648	9.73909	7.70749	8.14031	-1.06574	0.000652505	factor of DNA methylation 1 [Oryza sativa Japonica Group]
gene-LOC4325200	2.51025	2.27996	2.09103	2.30587	1.45189	2.18275	0.212081	0.0861236	2.03276	2.13861	2.67786	1.39217	0.917185	0.860854	1.11137	0.00233952	galactinol--sucrose galactosyltransferase [Oryza sativa Japonica Group]
gene-LOC4329555	13.7504	15.3932	16.1991	18.5447	22.2038	27.5984	-0.592004	0.0120493	19.8229	19.7906	21.2121	54.9845	57.9576	58.0373	-1.49107	1.23837e-06	heme-binding-like protein At3g10130, chloroplastic [Oryza sativa Japonica Group]
gene-LOC4329552	7.54237	6.87334	6.93513	18.2891	20.6541	21.3292	-1.4972	4.09567e-05	7.97919	8.63446	6.30291	11.503	13.111	12.9624	-0.713434	0.00120015	uncharacterized protein LOC4329552 [Oryza sativa Japonica Group]
gene-LOC4329550	1.58344	1.28714	1.05937	1.01244	1.19981	1.32939	0.150093	0.126529	0.782803	0.791671	0.794811	2.19936	2.60829	2.22564	-1.56975	7.47774e-05	uncharacterized protein LOC4329550 [Oryza sativa Japonica Group]
gene-LOC4329558	0.049729	0.536739	0.880565	0.289645	0.38018	0.168709	0.80696	0.111744	1.2189	1.38159	1.32942	0.580849	0.582346	0.629601	1.13228	3.68215e-05	uncharacterized protein LOC4329558 [Oryza sativa Japonica Group]
gene-LOC107278311	0.517634	0.504421	0.502561	0.149861	0.153195	0.192085	1.62253	4.54621e-06	0.212037	0.184038	0.327578	0.104825	0.05054	0.112932	1.43147	0.00858133	uncharacterized protein LOC107278311 [Oryza sativa Japonica Group]
gene-LOC9272634	5.41498	4.7914	4.13374	10.718	11.4765	14.7374	-1.36481	0.00106483	3.17598	2.64426	2.59136	8.93138	13.3119	10.6208	-1.96606	0.000800331	uncharacterized protein LOC9272634 [Oryza sativa Japonica Group]
gene-LOC4331806	1.28496	2.25894	2.55323	5.05061	3.57429	3.29652	-0.967354	0.0108511	1.88292	2.13253	1.90723	2.62655	2.45828	2.93807	-0.437873	0.00307283	uncharacterized protein LOC4331806 [Oryza sativa Japonica Group]
gene-LOC4331807	19.4506	18.6467	18.4111	12.3826	7.19227	13.8265	0.758557	0.00486778	18.1821	19.1024	16.4472	7.98341	7.57615	7.14847	1.24257	5.55219e-05	uncharacterized protein LOC4331807 isoform X2 [Oryza sativa Japonica Group]
gene-LOC4337404	0.466424	0.127846	0.016107	3.04568	0.97936	1.2886	-3.12193	0.0189095	0.531055	0.206677	0.292507	0.547299	0.409411	0.454913	-0.454376	0.0733327	NDR1/HIN1-like protein 6 [Oryza sativa Japonica Group]
Oryza_sativa_newGene_857	1.66604	1.96778	1.97508	0.454564	0.376549	0.427646	2.15571	3.88889e-05	0.960313	1.30491	1.43655	1.15244	2.18167	1.49093	-0.382324	0.0814123	hypothetical protein OsI_32989 [Oryza sativa Indica Group]
gene-LOC4327172	1.51573	1.94106	0.534475	60.2854	122.903	15.8989	-5.64042	0.0260596	1.51995	2.78382	5.7763	74.0921	35.3564	42.3496	-3.91258	0.00423473	acidic endochitinase [Oryza sativa Japonica Group]
gene-LOC4343318	20.4389	18.8297	17.821	96.039	95.173	90.2803	-2.3018	6.86994e-07	20.1585	19.0734	23.364	31.4363	30.0378	22.1399	-0.417677	0.0228629	protein DETOXIFICATION 19 [Oryza sativa Japonica Group]
gene-LOC4334519	18.8278	16.8321	16.1081	38.4736	42.6454	19.2064	-0.954555	0.0224511	16.6159	19.4755	17.8877	36.0709	21.3666	24.8951	-0.609063	0.0260219	calcium-dependent protein kinase 8 [Oryza sativa Japonica Group]
gene-LOC4340664	0	0	0	0.646578	0.602811	1.82844	NA	0.0157324	0	0.101296	0	1.36522	2.18856	1.87451	-5.74385	0.000461003	probable peroxygenase 5 isoform X1 [Oryza sativa Japonica Group]
gene-LOC4340666	2.00144	2.19809	1.72908	4.53743	4.46269	5.52154	-1.29244	0.000364583	1.68132	1.61282	1.52912	6.14282	7.20314	5.35698	-1.95518	0.0002489	1-aminocyclopropane-1-carboxylate oxidase homolog 4 [Oryza sativa Japonica Group]
gene-LOC4340661	2.32897	1.70308	1.4191	88.859	72.7595	39.6215	-5.20621	0.00270187	1.85496	1.24811	2.12313	26.3053	29.9131	29.0764	-4.02862	4.60629e-06	16.0 kDa heat shock protein, peroxisomal [Oryza sativa Japonica Group]
gene-LOC4347128	26.8144	28.9279	31.355	10.2333	8.13186	9.28218	1.65549	4.10171e-05	26.3304	25.5835	25.5299	15.4831	16.3211	16.956	0.667446	1.09003e-05	pentatricopeptide repeat-containing protein At5g10690 [Oryza sativa Japonica Group]
gene-LOC4347126	2.57491	2.2496	3.75873	7.1647	4.77756	8.82517	-1.27473	0.00806471	1.99081	2.03433	2.06682	5.16538	3.11529	3.62204	-0.96631	0.00871423	glutamate receptor 2.9 [Oryza sativa Japonica Group]
gene-LOC4347125	0.086398	0.184765	0.096316	2.51953	3.82294	0.428883	-4.20371	0.0242678	0.08706	0.10659	0.104659	2.67191	1.23403	1.8798	-4.27762	0.00292587	glutamate receptor 2.8 [Oryza sativa Japonica Group]
Oryza_sativa_newGene_1855	3.25812	3.87437	3.2888	1.21289	1.31051	0.415899	1.82599	0.000496873	2.15315	2.32343	2.13945	1.69295	1.12836	0.737232	0.89468	0.00572466	unnamed protein product [Oryza sativa Japonica Group]
gene-LOC4341203	0.462605	0.315576	0.358851	0.268631	0.156995	0.239044	0.774563	0.0114121	0.339267	0.277696	0.526114	1.22355	0.787313	0.919344	-1.35808	0.00405715	Os06g0530700, partial [Oryza sativa Japonica Group]
gene-LOC4341202	12.8531	2.93523	2.5989	7.64206	4.9593	14.1241	-0.539509	0.13888	0.167455	1.36764	1.18651	2.68997	1.95825	4.31688	-1.71986	0.0145215	VQ motif-containing protein 10 [Oryza sativa Japonica Group]
gene-LOC4348208	134.138	131.889	137.44	41.3298	37.7356	29.9426	1.88801	3.08991e-06	112.173	107.074	102.011	65.8883	69.5354	78.9346	0.583712	0.000463717	pentatricopeptide repeat-containing protein MRL1, chloroplastic isoform X1 [Oryza sativa Japonica Group]
gene-LOC4348206	8.17802	4.96228	3.02985	14.8807	13.801	2.21135	-0.933952	0.0799508	5.0545	6.49548	5.07003	22.688	11.073	18.5206	-1.65338	0.00642517	Calcium binding EGF domain containing protein, expressed [Oryza sativa Japonica Group]
gene-LOC4348204	8.41326	9.2882	8.39474	15.9514	24.9251	9.55597	-0.950512	0.0358887	8.16268	11.114	11.5501	13.815	9.7517	9.67402	-0.108767	0.166629	probable glucuronosyltransferase GUT1 isoform X2 [Oryza sativa Japonica Group]
gene-LOC4348200	1.69281	2.51173	3.03442	10.7124	7.98619	7.22442	-1.84038	0.00131562	6.26412	5.38363	4.42161	8.4383	5.55082	4.90777	-0.233836	0.119799	UDP-glycosyltransferase 73C1 [Oryza sativa Japonica Group]
Oryza_sativa_newGene_1275	0.771688	0.636403	0.566125	0.218964	0.328547	0.767878	0.58579	0.0713443	1.72005	1.34363	1.15884	0.495123	0.715831	0.684444	1.1556	0.00307521	NADH dehydrogenase subunit 7 [Oryza sativa Japonica Group]
gene-LOC4344706	2.90684	2.55288	3.40564	32.7667	59.76	18.1703	-3.64229	0.0123819	3.48793	4.84969	4.54203	23.3027	9.31514	13.8491	-1.85111	0.0134713	reticuline oxidase [Oryza sativa Japonica Group]
Oryza_sativa_newGene_4736	0.661359	0.726855	0.598698	3.94625	5.91681	1.5735	-2.52505	0.016557	2.37896	1.96329	1.69634	5.92102	3.56986	4.41056	-1.20295	0.00539102	hypothetical protein [Oryza sativa Japonica Group]
gene-LOC4344702	8.74057	8.72491	6.4792	166.079	385.875	23.2989	-4.58642	0.0390878	5.79872	6.39899	7.30512	148.266	68.2975	76.8932	-3.91139	0.00567736	flavone 3'-O-methyltransferase 1 [Oryza sativa Japonica Group]
gene-LOC4345435	25.7173	29.4217	31.9877	6.83924	6.67223	5.71189	2.18025	6.45505e-05	33.2547	34.4729	33.2816	22.2825	24.1782	24.5877	0.507614	6.39126e-05	thioredoxin-like protein CITRX, chloroplastic [Oryza sativa Japonica Group]
gene-LOC4345432	0.068652	0	0	0.02611	0.325134	0.091584	-2.68937	0.0633744	0.111887	0.08161	0.077408	0.549518	0.70808	0.854681	-2.96294	0.000574171	wall-associated receptor kinase-like 9 [Oryza sativa Japonica Group]
gene-LOC4334293	6.47868	4.27505	5.63981	14.7419	14.2279	18.5046	-1.53402	0.000566531	5.97629	7.79218	7.55803	10.6389	8.99547	8.57433	-0.403495	0.0135242	mitochondrial import inner membrane translocase subunit TIM14-3 isoform X1 [Oryza sativa Japonica Group]
gene-LOC4334296	3.92842	3.45466	3.42247	0.91758	1.44777	1.57015	1.45715	0.000224368	2.97429	2.78218	3.05556	2.27145	2.54933	2.00739	0.367978	0.00497447	uncharacterized protein LOC4334296 [Oryza sativa Japonica Group]
gene-LOC4334297	7.3651	7.60758	6.32256	2.23583	2.69848	2.08904	1.6003	9.9142e-05	6.35862	6.25377	6.08066	4.58544	4.07408	4.09923	0.551014	0.000108599	uncharacterized protein LOC4334297 [Oryza sativa Japonica Group]
gene-LOC4334295	2.30136	2.28552	1.59288	0.628214	0.480857	0.474949	1.96396	0.00075959	1.72054	2.01347	1.82536	1.40519	1.65012	1.55034	0.271514	0.0115412	uncharacterized protein LOC4334295 isoform X2 [Oryza sativa Japonica Group]
gene-LOC4344709	0.853245	1.12704	1.04171	0.219461	0.290287	0.278945	1.93796	0.000221928	0.822422	0.635162	0.737659	1.45549	0.824387	0.914594	-0.541198	0.0446179	uncharacterized protein LOC4344709 [Oryza sativa Japonica Group]
gene-LOC4346314	82.207	68.7554	67.3769	20.3736	41.5963	23.792	1.34816	0.00137315	67.3012	64.4773	75.582	92.5703	99.8005	106.339	-0.526604	0.00105207	40S ribosomal protein S25-2 [Oryza sativa Japonica Group]
gene-LOC4346318	5.75537	6.59964	5.85378	1.90947	2.21132	1.92809	1.5899	3.49348e-05	4.49545	4.83693	5.2337	9.16182	7.92662	9.17482	-0.850433	0.000278154	dihydroxy-acid dehydratase, chloroplastic [Oryza sativa Japonica Group]
gene-LOC4349771	0.507693	0.5208	0.330839	0.695647	0.666325	0.475071	-0.434488	0.0399666	0.520864	0.397336	0.370458	1.09719	0.942828	1.09813	-1.28404	0.000221103	protein trichome birefringence-like 10 [Oryza sativa Japonica Group]
gene-LOC107277137	0.77756	0.51647	0.355405	1.23816	0.769815	1.24702	-0.980681	0.0138516	0.158545	0.295586	0.570194	1.68406	1.36751	1.19248	-2.05077	0.00116376	exocyst complex component EXO70A1 [Oryza sativa Japonica Group]
gene-LOC4330997	1.39315	1.07931	2.00358	6.28945	9.70965	10.6847	-2.57567	0.00138291	2.08212	4.01942	3.03165	8.17399	7.04004	8.09308	-1.35158	0.000527133	cytochrome c oxidase copper chaperone 1 [Oryza sativa Japonica Group]
gene-LOC4328818	11.8108	10.6462	9.25521	28.0313	23.8391	27.3116	-1.32013	0.000111339	9.40453	7.99172	8.56522	12.233	9.1665	9.89217	-0.269408	0.0385081	U-box domain-containing protein 4 [Oryza sativa Japonica Group]
gene-LOC4337177	33.1412	36.0341	39.5956	9.27653	12.6105	7.42353	1.8918	9.6687e-05	33.2403	34.269	31.6469	34.5293	35.5568	37.7139	-0.120582	0.0189435	LOW QUALITY PROTEIN: glutamyl-tRNA(Gln) amidotransferase subunit A, chloroplastic/mitochondrial-like [Oryza sativa Japonica Group]
gene-LOC4349489	21.0006	22.1029	27.9273	36.6087	42.7581	46.4229	-0.824496	0.00174717	32.8633	33.281	31.8663	54.6525	61.6699	57.7478	-0.828658	6.41998e-05	probable plastid-lipid-associated protein 3, chloroplastic [Oryza sativa Japonica Group]
gene-LOC4327079	4.65606	5.51962	4.62193	10.9391	11.0407	11.6679	-1.18514	1.79581e-05	5.45545	5.01857	6.00896	5.54792	5.65035	5.36656	-0.00714552	0.232884	protein GRAVITROPIC IN THE LIGHT 1 [Oryza sativa Japonica Group]
gene-LOC4344425	8.11776	9.77309	7.08323	0.238079	0.406513	0.101776	5.0644	0.000127938	6.74148	4.43786	4.74851	0.79814	0.714636	1.07723	2.62053	0.000918697	NDR1/HIN1-like protein 1 [Oryza sativa Japonica Group]
gene-LOC4344423	51.7422	54.7847	58.8463	21.2422	18.4739	19.84	1.4734	2.2424e-05	64.0605	48.4244	55.3656	18.6392	19.6703	17.7724	1.58157	0.000304548	serotonin N-acetyltransferase 2, chloroplastic [Oryza sativa Japonica Group]
gene-LOC4344421	83.0489	95.7905	92.0854	36.8478	46.1219	46.8662	1.0612	0.000173966	100.582	83.2047	105.264	28.4264	28.784	28.06	1.76121	0.000134265	ascorbate-specific transmembrane electron transporter 1 [Oryza sativa Japonica Group]
gene-LOC107280547	0.695767	0.517933	0.717701	3.35231	2.40483	2.24017	-2.04987	0.00114116	0.57866	0.795333	0.672003	1.22159	1.16589	1.35404	-0.870825	0.000634591	uncharacterized protein LOC107280547 [Oryza sativa Japonica Group]
gene-LOC4323903	3.77175	3.92936	4.01676	0.420726	0.554234	0.412618	3.07807	5.58098e-07	2.60946	1.51915	2.81156	0.419061	0.315264	0.257326	2.80707	0.00200226	universal stress protein PHOS34 [Oryza sativa Japonica Group]
gene-LOC9266710	4.53476	4.30478	4.31493	1.42891	2.01427	1.75938	1.33826	3.46975e-05	3.91942	4.3068	4.25798	4.00755	3.17109	3.84132	0.179984	0.0399747	(R)-mandelonitrile lyase-like [Oryza sativa Japonica Group]
gene-LOC4333501	1.73537	1.56776	1.65455	8.32748	9.75783	4.42265	-2.1827	0.00535971	1.55708	1.36726	1.71539	2.69785	2.07478	2.60963	-0.670021	0.0035028	protein DETOXIFICATION 29 [Oryza sativa Japonica Group]
gene-LOC9267441	0.906787	1.12317	0.637677	0.234213	0.183886	0.266047	1.96318	0.00243085	0.592791	1.17726	0.929389	0.320903	0.433865	0.486922	1.12035	0.0127624	LOW QUALITY PROTEIN: ABC transporter C family member 8-like [Oryza sativa Japonica Group]
gene-LOC9270914	1.88911	1.20833	1.88512	4.3487	4.96554	4.24721	-1.44455	0.000213441	0.719728	1.3189	0.953015	4.54963	4.1539	2.34596	-1.88497	0.00463398	exocyst complex component SEC15B [Oryza sativa Japonica Group]
gene-LOC4329150	0.599532	0.391717	0.765068	1.44284	1.10714	1.15041	-1.07513	0.00317792	0.64684	0.933128	0.902867	1.12641	1.38755	1.22275	-0.589781	0.00608531	uncharacterized protein LOC4329150 [Oryza sativa Japonica Group]
gene-LOC4334885	3.69982	3.41444	4.20158	1.68961	1.36697	1.6523	1.26489	0.000234815	5.067	5.60926	4.62778	2.20665	2.95122	3.274	0.859988	0.00143009	protein MRG1 isoform X1 [Oryza sativa Japonica Group]
gene-LOC107278125	0.130633	0.079719	0	0.068283	0.236232	0.055471	-0.775135	0.128225	0.094049	0.037644	0	2.10771	1.1312	1.16409	-5.06324	0.00285344	alpha-humulene synthase [Oryza sativa Japonica Group]
gene-LOC4329744	4.99691	4.94664	5.83179	18.3423	21.2829	11.6612	-1.7009	0.00360226	3.96247	4.13109	3.94617	2.15776	2.02958	1.55989	1.06687	9.78826e-05	hypothetical protein EE612_011954, partial [Oryza sativa]
gene-LOC4329743	1.23058	0.831143	1.27755	2.23918	1.94467	0.638884	-0.530314	0.0971557	2.00674	1.2421	1.09937	8.33005	8.17527	4.93518	-2.30184	0.00188735	sugar transport protein MST1-like [Oryza sativa Japonica Group]
gene-LOC4329741	0.381481	0.512388	0.578612	1.40912	0.921817	0.837111	-1.10534	0.0098316	0.870292	0.60293	0.694679	0.896062	0.638657	0.611926	0.0142152	0.238921	sugar transport protein MST1-like [Oryza sativa Japonica Group]
gene-LOC4329748	11.0955	4.96979	5.17367	42.8356	18.3899	36.4051	-2.20062	0.0071008	4.33369	4.88985	7.03608	2.89562	1.50602	1.227	1.53044	0.00546624	uncharacterized protein LOC4329748 [Oryza sativa Japonica Group]
gene-LOC4337554	21.8436	22.4405	24.9357	91.7957	105.923	69.6004	-1.9493	0.000849504	43.7379	46.6807	37.7902	49.0736	38.4558	33.8861	0.0785428	0.17147	methionine S-methyltransferase isoform X2 [Oryza sativa Japonica Group]
gene-LOC4338646	4.43731	4.36975	3.30098	9.57492	7.02549	8.7244	-1.06459	0.00154596	3.53555	4.67611	4.78787	11.5218	13.9364	9.39354	-1.42277	0.00151217	annexin D3 [Oryza sativa Japonica Group]
gene-LOC9272401	1.38323	1.33962	0.986135	0.341704	0.523326	0.082175	1.96928	0.00170876	0.759953	0.933518	0.706342	1.18552	0.882962	1.03163	-0.369399	0.0258476	uncharacterized protein LOC9272401 [Oryza sativa Japonica Group]
gene-LOC9272400	0.261174	0.129007	0.105525	0.430229	0.408691	0.349958	-1.26204	0.00322685	0.065915	0.137071	0.120183	0.645141	0.219663	0.36805	-1.93164	0.0186554	probable LRR receptor-like serine/threonine-protein kinase At3g47570 [Oryza sativa Japonica Group]
gene-LOC4330763	102.078	110.064	118.671	17.7069	10.6758	11.6771	3.04579	1.28613e-05	106.744	131.241	108.83	41.9666	45.1016	55.1268	1.2863	0.000371356	50S ribosomal protein L29, chloroplastic [Oryza sativa Japonica Group]
gene-LOC4330760	0.625617	0.846211	0.554075	0.267654	0.224635	0.170449	1.61205	0.00197843	0.288034	0.474335	0.604954	0.176102	0.030809	0.192254	1.7763	0.00937502	uncharacterized protein LOC4330760 isoform X1 [Oryza sativa Japonica Group]
gene-LOC4337230	22.2237	21.0088	20.7466	12.4249	25.2313	8.97853	0.456196	0.0772444	19.2907	17.3177	18.6722	44.389	41.5242	39.7849	-1.18512	2.20774e-05	D-3-phosphoglycerate dehydrogenase 3, chloroplastic [Oryza sativa Japonica Group]
gene-LOC4326149	39.6031	55.1851	14.6935	1.91762	11.4901	62.0931	0.536124	0.15875	0.356443	0.86668	2.02051	3.27784	4.44967	8.10161	-2.2869	0.0130387	isoflavone reductase homolog IRL [Oryza sativa Japonica Group]
gene-LOC112939394	2.91102	2.99722	3.16216	1.18231	1.24276	0.950037	1.42623	2.01978e-05	2.54693	2.52544	2.33751	1.70935	1.13245	1.33087	0.828479	0.00101027	uncharacterized protein LOC112939394 isoform X1 [Oryza sativa Japonica Group]
gene-LOC4331363	2.80469	1.89383	2.7614	0.993627	0.992821	2.81046	0.637057	0.0646263	4.13809	6.27147	7.20643	1.21433	2.83423	1.73594	1.60662	0.00459734	heavy metal-associated isoprenylated plant protein 39 isoform X1 [Oryza sativa Japonica Group]
gene-LOC112937408	2.26794	1.61859	1.44009	0.343008	0.540407	0.260421	2.21934	0.00155994	1.41122	1.49689	1.43752	0.903463	1.54831	1.82395	0.0233946	0.234076	protein ALP1-like [Oryza sativa Japonica Group]
Oryza_sativa_newGene_2470	0.721477	1.37746	0.995113	2.23662	1.68848	2.25366	-0.997823	0.00450338	0.352088	0.855962	0.040237	1.83188	1.25362	0.745572	-1.6178	0.0234987	putative protein kinase Xa21, receptor type [Oryza sativa Japonica Group]
gene-LOC9271186	0.896639	1.23432	2.34916	8.82688	7.20215	6.58193	-2.33541	0.00041204	2.4217	2.28121	2.00887	1.96677	1.25278	1.08298	0.641511	0.0134238	aldehyde dehydrogenase family 3 member H1 [Oryza sativa Japonica Group]
gene-LOC4333402	7.23587	7.11814	7.09501	1.48796	2.20061	1.57065	2.02799	4.82455e-06	5.27021	6.22818	5.0785	12.167	12.4438	12.5178	-1.16335	1.26937e-05	fructokinase-like 2, chloroplastic [Oryza sativa Japonica Group]
gene-LOC9270639	47.4088	47.4853	47.2034	16.5121	18.2989	15.0843	1.5099	1.26996e-06	44.0763	47.3896	42.6735	18.8059	23.0356	21.2802	1.08753	5.4907e-05	squamosa promoter-binding-like protein 3 isoform X1 [Oryza sativa Japonica Group]
gene-LOC4351803	2.16528	2.78434	3.77849	9.34162	9.10268	6.0948	-1.49134	0.00250626	4.25698	4.64451	3.68963	15.8325	12.7677	13.5577	-1.74339	0.000126709	receptor-like protein 7 [Oryza sativa Japonica Group]
gene-LOC4324736	18.3599	10.4224	15.7607	3.72193	2.12364	5.40952	1.98462	0.00292219	3.55745	5.81436	5.72075	7.28213	6.66623	5.04446	-0.331616	0.0652896	glucan endo-1,3-beta-glucosidase 14 isoform X2 [Oryza sativa Japonica Group]
gene-LOC4324739	0.945279	1.52025	0.692991	0.032864	0.059542	0.04491	4.52368	0.00367714	0.627893	0.791905	0.491172	0.126959	0.029512	0.244828	2.25156	0.00231602	uncharacterized protein LOC4324739 [Oryza sativa Japonica Group]
gene-LOC4343506	2.79717	2.98613	4.80743	0.689812	0.693935	0.843157	2.24969	0.0030717	2.75991	2.42542	2.03932	0.480149	0.76999	0.376076	2.15141	0.000364309	cysteine-rich receptor-like protein kinase 6 [Oryza sativa Japonica Group]
gene-LOC4346483	1.96974	2.23055	2.96622	1.46403	0.952284	0.42554	1.33444	0.00676744	3.40133	1.88327	2.826	0.591596	0.792953	0.608547	2.0248	0.00258413	E3 ubiquitin-protein ligase RNF181 [Oryza sativa Japonica Group]
gene-LOC4347359	24.4748	19.0626	20.6771	22.8078	23.2701	27.8913	-0.204027	0.0568271	19.588	22.9986	21.9644	7.03832	6.30013	5.92847	1.74431	3.54425e-05	transcription factor BIM3 isoform X1 [Oryza sativa Japonica Group]
gene-LOC4347356	81.2823	79.7743	87.0021	80.4807	84.7015	62.0054	0.126797	0.0987647	79.7502	80.7846	75.9936	189.633	191.717	202.18	-1.30279	2.45493e-06	heat shock protein 90-5, chloroplastic [Oryza sativa Japonica Group]
Oryza_sativa_newGene_4117	52.5871	55.9067	60.968	192.934	367.121	48.5658	-1.84458	0.0468156	66.4953	77.8912	83.8482	342.33	182.439	190.271	-1.6475	0.00902641	Os11g0690733 [Oryza sativa Japonica Group]
gene-LOC4341907	0.63877	0.768623	0.717305	1.77669	1.08806	1.43725	-1.01775	0.00575763	0.705135	0.610643	0.954301	0.712362	0.815235	0.809316	-0.0418615	0.211588	IAA-amino acid hydrolase ILR1-like 6 [Oryza sativa Japonica Group]
gene-LOC4341903	0.925102	0.817446	0.729569	0.732107	0.824471	0.776294	0.0836399	0.124763	0.487573	0.979532	0.382181	1.49347	1.41379	1.77596	-1.34053	0.00290842	hypothetical protein EE612_036181 [Oryza sativa]
gene-LOC4326806	13.9462	15.7186	13.7473	21.9894	30.16	16.956	-0.670701	0.0232377	15.0526	14.4411	14.2776	35.4813	29.5509	27.6954	-1.08301	0.000573584	protein disulfide isomerase-like 2-2 [Oryza sativa Japonica Group]
Oryza_sativa_newGene_1607	0.093512	0.295049	0.456381	1.37574	0.521151	2.91522	-2.50974	0.0338245	0.674847	0.670339	0.482888	1.5328	1.55844	1.07982	-1.19009	0.00240853	Os06g0522400 [Oryza sativa Japonica Group]
gene-LOC4338750	184.057	209.685	202.674	239.31	230.95	228.332	-0.228133	0.00375175	207.678	232.956	211.392	75.1299	69.4562	67.6271	1.61942	1.43639e-05	pyruvate, phosphate dikinase 1, chloroplastic [Oryza sativa Japonica Group]
gene-LOC4344623	0.592189	0.498033	1.13377	0.071085	0	0	4.96746	0.00570431	1.08784	1.09177	1.04388	0.294494	0.235037	0.559657	1.56537	0.000534505	stellacyanin [Oryza sativa Japonica Group]
gene-LOC4344628	2.12297	2.33676	1.89445	0.538607	0.708403	0.583801	1.79522	9.80287e-05	1.60969	1.59691	1.82843	2.0575	2.38939	2.81976	-0.529292	0.00829409	pentatricopeptide repeat-containing protein At5g50390, chloroplastic [Oryza sativa Japonica Group]
gene-LOC4352641	65.7904	67.3096	57.8291	25.927	31.216	18.6354	1.33318	0.000302122	48.5493	48.7632	48.3566	54.2952	52.0762	60.2593	-0.193959	0.0115239	uncharacterized protein LOC4352641 [Oryza sativa Japonica Group]
gene-LOC4352640	3.46614	3.85372	3.51259	0.995952	0.876022	0.671931	2.09024	1.43749e-05	3.4294	2.91729	3.19716	2.23631	1.67995	2.38404	0.59915	0.00356455	metal transporter Nramp6 [Oryza sativa Japonica Group]
gene-LOC4352643	14.4282	24.8012	29.5997	14.1164	13.522	18.4442	0.578796	0.0462002	27.496	40.3196	35.9267	14.7049	17.2988	19.1166	1.02104	0.00289228	zinc finger protein 7 [Oryza sativa Japonica Group]
gene-LOC4341015	3.29315	3.8976	4.5608	6.66185	7.19039	8.26837	-0.91254	0.00111192	5.0795	5.12764	4.06968	7.18881	5.86221	7.08757	-0.496288	0.00588026	embryonic stem cell-specific 5-hydroxymethylcytosine-binding protein isoform X4 [Oryza sativa Japonica Group]
gene-LOC4332649	23.4786	28.0074	27.5121	52.3447	59.6267	57.5943	-1.10196	7.86738e-05	36.8898	39.5842	43.9862	73.13	75.7896	70.7656	-0.866882	4.91449e-05	nifU-like protein 1, chloroplastic [Oryza sativa Japonica Group]
gene-LOC4335042	0.76351	0.558309	0.523759	0.529514	1.23452	1.29766	-0.730259	0.047574	0.419322	0.987354	0.606641	1.35718	2.02848	1.07161	-1.14659	0.0171484	pullulanase 1, chloroplastic [Oryza sativa Japonica Group]
gene-LOC4351346	6.81914	6.48468	5.10162	2.48284	3.02695	1.13789	1.46921	0.00175087	2.63833	2.62356	2.78448	1.30196	0.83537	0.748179	1.47951	0.000165316	cytochrome P450 714C2 [Oryza sativa Japonica Group]
gene-LOC4339932	16.0075	16.0609	14.893	6.74645	9.48504	7.40831	0.990257	0.000256134	16.4639	18.0631	17.8493	37.1472	37.4542	38.8725	-1.11538	2.46172e-06	multiple organellar RNA editing factor 2, chloroplastic [Oryza sativa Japonica Group]
gene-LOC4339933	21.3789	21.9811	22.5055	63.0235	64.7265	62.643	-1.53139	1.34407e-07	25.6268	27.7201	23.8768	63.2731	62.0609	64.6325	-1.29863	2.37823e-06	chaperone protein dnaJ GFA2, mitochondrial [Oryza sativa Japonica Group]
gene-LOC4342667	0.583549	0.528982	0.59676	0.104966	0.089198	0.116203	2.46135	7.55499e-06	0.539617	0.571333	0.618617	0.201565	0.122207	0.419139	1.21915	0.0057538	UDP-glycosyltransferase 91C1 [Oryza sativa Japonica Group]
gene-LOC4342663	7.30484	7.3284	6.82564	2.88617	2.9484	2.40329	1.38123	1.24554e-05	5.52833	7.111	5.7992	3.49675	3.44155	2.94189	0.900113	0.00134045	squalene synthase 1 isoform X3 [Oryza sativa Japonica Group]
gene-LOC4344994	20.6241	21.2277	17.0282	10.5864	18.2593	7.89954	0.680225	0.0234276	17.0753	18.0351	15.6358	8.6281	8.07791	8.6273	1.00227	7.5023e-05	F-box/kelch-repeat protein At1g51550 isoform X1 [Oryza sativa Japonica Group]
gene-LOC4338948	8.89771	10.2879	7.41554	3.21872	2.00266	1.22281	2.04542	0.000668829	6.85146	6.50002	7.55992	2.60179	2.25079	2.6444	1.47991	4.59263e-05	auxin transporter-like protein 2 isoform X1 [Oryza sativa Japonica Group]
gene-LOC4342593	301.733	353.782	415.005	644.107	530.567	1000.97	-1.02313	0.016121	595.339	1090.96	1205.13	841.889	1072.56	857.26	0.0610072	0.213153	thioredoxin H1 [Oryza sativa Japonica Group]
gene-LOC4334316	31.7714	34.5246	34.8423	13.6662	11.3105	15.0392	1.33769	3.83919e-05	32.3019	31.7331	32.8224	24.7208	25.8763	31.5645	0.237397	0.0209463	probable ribose-5-phosphate isomerase 4, chloroplastic [Oryza sativa Japonica Group]
gene-LOC4350437	1.28174	1.03085	1.98525	0.338681	0.693535	0.290878	1.69969	0.00844899	1.01042	2.1103	1.61674	1.76768	1.96416	1.63286	-0.179383	0.14084	short integuments 2, mitochondrial [Oryza sativa Japonica Group]
gene-LOC4350433	10.1334	13.7124	17.3065	45.1749	49.6074	32.5859	-1.62996	0.00160399	17.0325	16.4175	21.9832	43.5301	53.6271	43.9495	-1.34796	0.000394602	uncharacterized protein LOC4350433 [Oryza sativa Japonica Group]
gene-LOC4350438	4.88495	3.33936	3.41572	1.7682	1.91235	2.38903	0.939427	0.00645995	3.54913	2.56759	2.6194	1.22904	1.38103	1.76019	0.999275	0.00374537	Os11g0448000 [Oryza sativa Japonica Group]
Oryza_sativa_newGene_4949	2.26166	0.927387	1.45184	20.9084	13.4594	18.1655	-3.50076	0.000486534	3.15491	4.84726	5.18398	9.03222	6.91073	6.99199	-0.798524	0.00638212	hypothetical protein DAI22_02g124900 [Oryza sativa Japonica Group]
Oryza_sativa_newGene_4945	1.53316	1.58805	0.910043	2.41893	3.72921	1.1012	-0.846623	0.0614131	0.901488	1.29684	1.6564	3.69027	3.0665	2.79545	-1.30921	0.0013014	hypothetical protein OsJ_06241 [Oryza sativa Japonica Group]
Oryza_sativa_newGene_4944	2.45127	2.12645	2.06306	7.22222	9.74252	3.93358	-1.65396	0.011973	2.13334	2.35935	2.2428	8.62482	5.73486	7.70041	-1.71158	0.000984249	hypothetical protein DAI22_02g123100 [Oryza sativa Japonica Group]
gene-LOC4330560	13.551	6.14933	6.81412	17.9155	9.80972	42.4134	-1.40343	0.055665	3.09934	4.47563	4.43155	5.3054	4.7575	5.13332	-0.339896	0.022742	GPI-anchored protein LLG1 [Oryza sativa Japonica Group]
gene-LOC4330567	75.7009	79.0936	66.254	31.802	35.452	20.6515	1.33034	0.000412665	56.1953	55.8862	56.8803	31.8416	28.0642	30.5524	0.901373	5.46405e-06	KH domain-containing protein At4g26480 isoform X1 [Oryza sativa Japonica Group]
gene-LOC4337035	2.96704	2.82454	2.76101	5.98629	7.86991	2.46196	-0.932045	0.0445025	2.40127	2.76139	2.80406	2.53678	2.71296	2.68403	0.0059782	0.235196	uncharacterized protein LOC4337035 isoform X1 [Oryza sativa Japonica Group]
gene-LOC9268838	0.327111	0.155664	0.121375	1.26142	0.873681	1.13629	-2.43693	0.000611378	0.142285	0.025493	0	0.235637	0.120997	0.156672	-1.61327	0.0265027	LOW QUALITY PROTEIN: probable protein phosphatase 2C 37 [Oryza sativa Japonica Group]
gene-LOC107279543	4.59025	5.91608	6.4885	1.00215	0.695279	0.743245	2.79974	0.000261682	5.91174	3.64272	6.08081	2.82267	2.57523	3.17939	0.866211	0.0107972	hypothetical protein OsI_14769 [Oryza sativa Indica Group]
gene-LOC4336928	48.8472	42.9849	36.3045	8.39755	8.78865	3.29276	2.64547	0.000220336	15.2617	11.2445	16.7597	9.17096	10.0461	16.1743	0.289829	0.0984897	galacturonokinase [Oryza sativa Japonica Group]
gene-LOC4339165	1.48837	1.19824	1.69323	2.92546	3.25246	4.80289	-1.32604	0.00526322	2.31162	2.29554	2.46583	0.76569	1.45023	1.23964	1.0334	0.00113135	uncharacterized protein LOC4339165 [Oryza sativa Japonica Group]
gene-LOC4333201	19.6004	14.4113	14.5857	28.6009	21.8684	37.6731	-0.858959	0.0135453	12.2224	12.7213	13.2682	18.0817	17.9442	14.9495	-0.415781	0.00405776	allene oxide cyclase, chloroplastic [Oryza sativa Japonica Group]
gene-LOC4333208	2.85374	3.04618	2.74423	0.222371	0.097187	0.088188	4.40598	2.44486e-06	2.89805	3.422	3.90883	1.7622	1.72772	1.41266	1.06103	0.00118197	S-norcoclaurine synthase 1 [Oryza sativa Japonica Group]
gene-LOC4332559	3.28928	0.092991	0.088336	14.4728	4.63728	1.23928	-2.55172	0.0606855	0.29051	0.094619	0.574831	2.26171	1.57819	0.927194	-2.31206	0.00907895	sex determination protein tasselseed-2 [Oryza sativa Japonica Group]
gene-LOC4332552	14.6445	13.8519	14.444	6.0352	6.17944	4.62795	1.35022	2.31924e-05	13.8735	11.5048	12.1304	4.97717	4.58638	6.63059	1.21175	0.000420344	CASP-like protein 4B2 [Oryza sativa Japonica Group]
gene-LOC9269875	1.63963	1.48164	1.42537	0.285267	0.640981	0.455984	1.7178	0.00023913	1.21948	1.062	0.961243	0.895088	0.498683	0.555844	0.734016	0.0102063	laccase-22-like isoform X1 [Oryza sativa Japonica Group]
gene-LOC112939608	8.78065	9.61757	9.11816	20.1876	17.333	15.7959	-0.954292	0.000695214	6.77053	8.29378	7.55829	13.4523	11.5144	11.5755	-0.691797	0.000970486	hypothetical protein DAI22_07g052600 [Oryza sativa Japonica Group]
gene-LOC4336073	11.3939	13.5573	12.6022	7.21457	5.68965	3.14266	1.22665	0.00148174	13.6237	12.184	13.4539	23.1929	20.9098	18.9624	-0.683721	0.000922443	protein FLOURY 1 [Oryza sativa Japonica Group]
gene-LOC4349476	0.999904	0.750346	0.735597	2.6855	5.53413	1.27654	-1.93361	0.0340338	0.779515	1.06444	0.659858	2.23412	1.17983	1.05742	-0.836591	0.042472	mitochondrial carnitine/acylcarnitine carrier-like protein [Oryza sativa Japonica Group]
gene-LOC9270031	0.208716	0.419181	0.323098	0.309638	0.118681	0.198346	0.601743	0.0647678	1.32307	2.35195	2.1504	0.920565	0.296227	0.32859	1.9144	0.0047383	probable WRKY transcription factor 54 [Oryza sativa Japonica Group]
gene-LOC9270033	0.363878	0.189853	0.06545	0.046127	0.083003	0.039559	1.876	0.0404058	0.172405	0.241103	0.198333	0.050183	0.092573	0.047502	1.6852	0.00119301	probable LRR receptor-like serine/threonine-protein kinase At3g47570 [Oryza sativa Japonica Group]
gene-LOC4349475	164.984	207.816	234.465	410.542	456.851	459.954	-1.12815	0.00018529	257.342	253.527	257.78	107.253	107.637	109.546	1.24439	1.68856e-08	mitochondrial carnitine/acylcarnitine carrier-like protein [Oryza sativa Japonica Group]
gene-LOC9266695	6.3528	4.70837	3.91117	13.3999	5.52742	31.1235	-1.7411	0.0497249	0.995601	2.54694	2.38134	4.19313	5.21632	2.69624	-1.03107	0.0199076	cation transporter HKT4 isoform X1 [Oryza sativa Japonica Group]
gene-LOC4335529	8.21938	4.21591	4.02649	16.5222	26.7226	14.0946	-1.80041	0.00733905	1.73211	3.93867	2.42959	46.0678	72.8802	16.9541	-4.06844	0.0144581	alpha-humulene synthase isoform X1 [Oryza sativa Japonica Group]
gene-LOC112938267	2.85411	2.04862	2.35245	4.96158	5.77865	5.21481	-1.13693	0.000250139	1.30209	2.19042	1.53852	5.40492	4.06321	4.92617	-1.51657	0.000688618	uncharacterized protein LOC112938267 [Oryza sativa Japonica Group]
gene-LOC107278621	0.775674	0.891449	0.622132	4.75291	6.48825	6.397	-2.94575	0.000212022	0.492413	0.631896	0.730397	3.32707	4.37237	4.31271	-2.69523	0.000152597	protein NEGATIVE REGULATOR OF RESISTANCE [Oryza sativa Japonica Group]
gene-LOC107278623	1.07355	1.32161	1.01458	3.28099	1.94507	1.96904	-1.07735	0.0122525	1.25567	1.05949	1.92965	2.23518	3.07176	2.48937	-0.877089	0.0076693	uncharacterized protein LOC107278623 [Oryza sativa Japonica Group]
gene-LOC4331315	2.87971	2.89899	2.21062	0.536447	1.60843	0.614336	1.53382	0.00335692	2.14461	2.13459	3.17126	3.80869	3.81031	4.51109	-0.70319	0.00498339	tubulin beta-2 chain [Oryza sativa Japonica Group]
gene-LOC4344071	18.6834	19.5888	20.0715	56.0309	70.4889	63.1582	-1.7009	0.000118929	20.673	25.2948	20.7536	85.0648	86.793	92.2949	-1.98515	3.97015e-06	10 kDa chaperonin, mitochondrial [Oryza sativa Japonica Group]
gene-LOC4328624	0.956033	1.31785	0.589114	1.45495	1.46176	1.42767	-0.601626	0.0197492	0.934875	1.09137	0.97903	2.69033	3.0253	3.076	-1.54863	2.9726e-05	dehydrodolichyl diphosphate synthase complex subunit NUS1 isoform X1 [Oryza sativa Japonica Group]
gene-LOC4328628	0.761811	0.98395	0.877533	4.45799	7.15335	2.97324	-2.47499	0.00781112	0.783278	0.646811	1.17856	3.08088	1.54382	1.86723	-1.31535	0.0147188	probable calcium-binding protein CML21 isoform X1 [Oryza sativa Japonica Group]
gene-LOC4330049	30.3706	31.3326	36.8412	170.132	168.078	216.177	-2.49205	0.000164636	33.6915	39.3308	39.3962	76.8672	114.002	74.2053	-1.23752	0.00431452	probable aquaporin PIP2-2 [Oryza sativa Japonica Group]
gene-LOC4330046	129.527	134.698	165.01	305.953	305.149	336.857	-1.14306	8.54263e-05	167.985	215.349	193.281	242.956	225.698	200.252	-0.214196	0.0427716	hypothetical protein EE612_012517, partial [Oryza sativa]
gene-LOC4330041	4.83538	5.41644	5.92002	3.18594	4.08197	2.84744	0.676938	0.00349417	5.03469	5.49468	4.96129	2.83332	2.35763	2.37008	1.03474	8.02057e-05	protein CNGC15b [Oryza sativa Japonica Group]
gene-LOC4330040	0.502294	0.014698	0.197769	39.8461	35.2709	4.66592	-6.80248	0.018866	0.022591	0.102134	0.089802	4.62354	4.17303	2.85636	-5.76339	0.000497222	phenylalanine ammonia-lyase [Oryza sativa Japonica Group]
gene-LOC4325593	2.99064	2.86315	2.72216	2.83379	3.94444	2.32725	-0.0864384	0.183429	2.21851	2.76877	1.98254	7.76873	8.03318	8.74898	-1.81658	2.4259e-05	uncharacterized protein LOC4325593 isoform X2 [Oryza sativa Japonica Group]
gene-LOC4325591	1.81048	2.99737	2.82031	5.58201	3.93296	4.35644	-0.862707	0.0070051	2.39921	1.6718	1.64367	3.97487	3.20144	3.49556	-0.901068	0.00195632	zinc finger A20 and AN1 domain-containing stress-associated protein 2 [Oryza sativa Japonica Group]
gene-LOC4324650	3.01353	5.02684	4.60855	0.364939	0.961344	0.294712	2.96406	0.00119644	3.7535	1.88129	3.01909	1.9992	1.53415	1.82743	0.690906	0.0305403	jasmonic acid-amido synthetase JAR2 isoform X1 [Oryza sativa Japonica Group]
gene-LOC4327993	7.57884	7.41444	6.73227	12.5929	13.9663	8.54691	-0.692329	0.0134142	4.85921	6.60494	6.52426	14.7585	14.5987	14.7596	-1.29426	2.70182e-05	ruBisCO large subunit-binding protein subunit beta, chloroplastic [Oryza sativa Japonica Group]
gene-LOC4325624	1.68423	1.27157	1.26963	5.31268	7.02829	4.90157	-2.0288	0.000715226	1.36923	1.75246	2.3181	5.45712	6.54928	5.93162	-1.7214	0.000144223	hypothetical protein DAI22_01g361600 [Oryza sativa Japonica Group]
gene-LOC4325626	0.164575	0.419922	0.228155	2.54071	9.47919	0.469189	-3.94189	0.0566197	0.140103	0.345414	0.430426	3.3449	3.76301	1.81121	-3.28357	0.00281262	subtilisin-like protease SBT3.5 [Oryza sativa Japonica Group]
Oryza_sativa_newGene_1426	0.039446	0.049861	0.026877	0.360859	0.320124	0.607949	-3.47169	0.0030745	0.171577	0.087775	0.092182	0.565597	0.459445	0.5346	-2.14948	0.000160033	Epstein-Barr virus EBNA-1-like protein [Oryza sativa Japonica Group]
gene-LOC4325003	0.784456	1.10839	2.92952	16.6322	19.4904	15.7037	-3.42587	7.22568e-05	2.21276	2.25164	2.6132	19.3823	20.7622	17.4587	-3.02481	1.59106e-05	gibberellin 20 oxidase 2 [Oryza sativa Japonica Group]
gene-LOC4345803	8.64133	10.7598	10.5618	2.85285	3.31293	2.99885	1.70903	0.000137232	7.65607	7.68489	9.21853	3.5454	3.15208	3.73965	1.23456	0.000245703	uncharacterized protein LOC4345803 [Oryza sativa Japonica Group]
gene-LOC4345801	1.62883	1.82514	1.90059	0.306064	0.284076	0.08512	2.98725	3.24748e-05	1.27682	1.02092	1.78608	0.24861	0.533866	0.410591	1.77525	0.0039592	F-box protein At1g10780 isoform X1 [Oryza sativa Japonica Group]
gene-LOC4345800	1.10118	1.40373	0.912513	0.187351	0.2175	0.203845	2.48911	0.000709457	1.37567	0.697357	0.743515	0.413116	0.222777	0.262551	1.64842	0.0119026	aspartic proteinase nepenthesin-1 [Oryza sativa Japonica Group]
gene-LOC4348988	14.2658	18.9904	20.7985	4.83982	5.04626	12.7526	1.25563	0.0080657	14.7984	16.6347	20.8381	34.1876	52.7549	38.837	-1.26681	0.00347077	--
gene-LOC9270774	27.8659	37.5673	36.1303	9.34103	8.9196	3.80394	2.20258	0.000411332	36.8407	32.1406	33.725	18.0957	14.1174	18.0256	1.03165	0.000195964	uncharacterized protein LOC9270774 isoform X2 [Oryza sativa Japonica Group]
gene-LOC9270770	0.277678	0.50186	0.357964	0.228969	0.259836	0.317958	0.495652	0.0483251	0.297968	0.254759	0.281369	0.538286	0.749601	1.15893	-1.55262	0.0105573	transcription factor BHLH089-like isoform X1 [Oryza sativa Japonica Group]
gene-LOC4324502	56.7081	62.1838	57.7428	100.643	140.15	98.9873	-0.943835	0.0039954	53.1118	54.9084	48.7909	89.1025	63.4032	66.1821	-0.479845	0.0171949	histone H2B.6 [Oryza sativa Japonica Group]
gene-LOC4340970	1.31003	1.15206	1.02111	0.702085	1.47463	1.93579	-0.239606	0.150137	1.43405	1.42691	1.25331	0.450918	0.594164	0.650374	1.27896	0.000162895	nicotianamine aminotransferase A isoform X1 [Oryza sativa Japonica Group]
gene-LOC4340978	5.01712	4.66569	4.97331	9.02529	10.303	6.59654	-0.822833	0.00658694	4.14467	2.83799	3.44053	10.7947	10.6537	9.64736	-1.57692	4.77598e-05	uncharacterized protein LOC4340978 [Oryza sativa Japonica Group]
gene-LOC4346723	2.98618	2.24914	2.04512	11.0872	10.1638	4.15972	-1.80334	0.012725	2.72407	2.83833	3.31684	5.97408	3.29473	3.81788	-0.559593	0.0425607	UDP-glucose 4-epimerase 4 [Oryza sativa Japonica Group]
Oryza_sativa_newGene_2873	27.652	37.5935	54.2877	6.04806	2.62023	1.81089	3.51181	0.00248172	59.4811	61.8862	50.4969	9.34539	5.03691	25.4168	2.11046	0.000862117	hypothetical protein OsI_03155 [Oryza sativa Indica Group]
gene-LOC4343771	1.33784	0.520982	0.725038	3.01921	1.94701	5.65938	-2.03994	0.0191615	0.751563	0.690514	1.3657	1.9234	1.34208	1.66209	-0.811452	0.015258	zinc finger CCCH domain-containing protein 18 [Oryza sativa Japonica Group]
gene-LOC4343777	1.0429	1.23449	0.625323	0.270745	0.187031	0.276492	1.98302	0.00414067	0.454312	0.568833	0.711146	0.156483	0.062686	0.08785	2.49795	0.000975367	uncharacterized protein LOC4343777 [Oryza sativa Japonica Group]
gene-LOC4343774	6.8358	7.71154	8.22133	0.968132	1.35289	1.35865	2.6294	2.89133e-05	7.29805	6.64681	6.48497	5.46004	5.92377	6.61646	0.182659	0.0311701	pentatricopeptide repeat-containing protein At5g02860 [Oryza sativa Japonica Group]
gene-LOC4339365	1.24552	1.31679	1.87453	0.648325	0.349327	0.5458	1.52337	0.00283915	0.819942	0.730988	0.965079	0.280871	0.174217	0.254232	1.82663	0.000332576	auxin-responsive protein IAA18 isoform X2 [Oryza sativa Japonica Group]
gene-LOC4338091	6.86088	4.93688	4.78137	15.7429	16.1918	12.417	-1.41962	0.0006177	4.15511	3.93037	3.45266	7.68161	4.34961	4.52977	-0.521379	0.0507885	uncharacterized protein LOC4338091 [Oryza sativa Japonica Group]
gene-LOC4338093	5.27116	4.77515	4.23107	8.82796	5.45904	3.99426	-0.356635	0.103251	1.82507	1.8064	2.01195	6.74309	4.92973	4.55361	-1.5237	0.00163503	GDSL esterase/lipase At1g28580 [Oryza sativa Japonica Group]
gene-LOC4338097	1.21212	0.277358	0.294823	11.0798	2.12107	17.0272	-4.08246	0.0236063	0.328958	0.297272	0.513247	1.40875	1.95227	1.08662	-1.96467	0.00337436	obtusifoliol 14-alpha demethylase [Oryza sativa Japonica Group]
gene-LOC4341730	4.14236	4.20186	4.51089	1.90597	1.31174	1.48687	1.4502	5.15382e-05	3.80531	3.75609	3.83345	2.6793	2.50298	2.86741	0.501376	0.000122467	nuclear intron maturase 3, mitochondrial [Oryza sativa Japonica Group]
gene-LOC4341733	9.39935	10.1728	9.82506	17.9002	28.1906	12.6501	-0.998687	0.0247579	12.9659	13.0865	14.1692	32.246	20.1794	17.4747	-0.797326	0.0239244	glutaredoxin-C8 [Oryza sativa Japonica Group]
gene-LOC4343793	10.091	8.71069	7.51506	3.29345	4.27251	2.71152	1.3565	0.000898614	7.98044	7.11877	6.72082	5.72218	4.98384	5.45819	0.43285	0.00295732	hypothetical protein DAI22_07g215900 [Oryza sativa Japonica Group]
Oryza_sativa_newGene_4099	0.229848	0.602696	0.583614	7.20965	6.90174	8.5338	-3.99915	4.06736e-05	0.777972	1.14206	0.875314	7.9729	7.34953	7.68015	-3.0407	1.41868e-06	hypothetical protein [Oryza sativa Japonica Group]
Oryza_sativa_newGene_4323	0.613153	0.851825	1.56506	1.87695	2.06022	2.15044	-1.00654	0.00662782	2.29509	2.92474	2.03971	2.72018	2.95013	2.50379	-0.171181	0.0891719	retrotransposon protein, putative, unclassified [Oryza sativa Japonica Group]
gene-LOC4348517	31.7383	40.417	31.705	16.2553	18.7435	10.4508	1.1923	0.0017165	33.3997	37.0807	33.7366	16.8858	12.8612	12.7696	1.2935	8.27789e-05	probable calcium-binding protein CML8 [Oryza sativa Japonica Group]
gene-LOC4333042	3.05905	2.81811	2.56342	1.15306	1.12548	0.805008	1.45275	0.000149746	2.39022	2.47365	2.24988	2.54342	2.25562	2.23851	0.0155348	0.210201	uncharacterized protein LOC4333042 [Oryza sativa Japonica Group]
gene-LOC4336277	6.02959	7.39383	6.96237	3.25512	3.90145	1.37052	1.25744	0.00250788	6.71398	5.44171	7.06607	5.74544	4.57361	4.46525	0.378674	0.020595	(+)-neomenthol dehydrogenase [Oryza sativa Japonica Group]
gene-LOC4332797	0	0	0	0	0	0.709762	NA	0.0934752	0.211059	0	0.089605	5.38634	2.61605	0.920808	-4.89134	0.0230099	phylloplanin [Oryza sativa Japonica Group]
gene-LOC4338543	9.23639	9.40329	8.63288	15.9522	21.0731	16.6518	-0.976856	0.00139261	10.84	11.6821	14.5482	23.6706	26.8495	23.2967	-0.993688	0.000382519	uncharacterized protein LOC4338543 [Oryza sativa Japonica Group]
gene-LOC4338540	18.98	17.3484	18.0974	4.30521	2.9267	2.55829	2.47488	7.68825e-06	15.2786	15.851	16.4644	13.1689	12.032	13.0432	0.315544	0.000823425	S-adenosylmethionine carrier 1, chloroplastic/mitochondrial isoform X1 [Oryza sativa Japonica Group]
gene-LOC4338546	24.4462	14.455	15.0269	48.8513	42.1556	33.5314	-1.20748	0.00319623	11.4135	12.887	11.5468	20.809	13.5419	12.8303	-0.396352	0.0546864	UDP-glucuronic acid decarboxylase 2 [Oryza sativa Japonica Group]
gene-LOC4338545	13.8976	15.1075	15.2417	12.7962	12.1418	8.99126	0.383042	0.012823	17.7498	17.4227	17.5047	10.029	7.56009	6.53859	1.12649	0.000198452	caffeoylshikimate esterase [Oryza sativa Japonica Group]
gene-LOC4344813	10.467	12.3681	15.3933	22.713	31.0073	15.2069	-0.850425	0.0247904	12.6688	11.8908	13.8671	2.8717	3.27103	3.92113	1.93292	3.26996e-05	--
Oryza_sativa_newGene_1749	4.92933	7.90944	9.58051	2.13488	2.61679	1.02381	1.95673	0.00456228	8.22284	5.34427	6.96747	2.28112	1.80767	1.95075	1.76554	0.00115684	hypothetical protein OsJ_22120 [Oryza sativa Japonica Group]
Oryza_sativa_newGene_5053	1.50836	1.00335	0.878802	0.208536	0.647298	0.235972	1.63479	0.00819245	1.01595	1.09835	0.892483	0.860127	0.894233	0.712074	0.285791	0.0231699	hypothetical protein OsI_07126 [Oryza sativa Indica Group]
gene-LOC4349395	3.50428	0.344396	0.869694	12.0189	5.74858	5.11065	-2.27761	0.016506	1.69685	3.26757	10.5832	4.1546	2.36663	1.50331	0.954198	0.10705	ethylene-responsive transcription factor 5 [Oryza sativa Japonica Group]
gene-LOC9267632	1.11644	1.3579	1.44677	3.87252	4.55046	3.79867	-1.64011	0.000108409	2.67783	2.81293	3.3507	13.5829	12.8026	14.2059	-2.19882	5.0625e-06	F-box/kelch-repeat protein At1g74510-like [Oryza sativa Japonica Group]
gene-LOC107276394	0.50852	0.768931	0.538502	2.62577	1.94868	2.3188	-1.92446	0.000335586	0.499188	0.31877	0.4208	0.603198	1.08709	1.11397	-1.17873	0.00999223	coiled-coil domain-containing protein 124 [Oryza sativa Japonica Group]
gene-LOC4338706	39.5392	56.1037	58.4528	14.6885	15.6014	13.2272	1.82417	0.000885611	66.4538	51.4919	58.2812	8.18153	4.70557	5.69937	3.24511	7.34076e-05	hypothetical protein OsI_19870 [Oryza sativa Indica Group]
gene-LOC4334106	26.1596	29.0702	28.1803	2.38115	2.23551	1.21457	3.83835	2.55269e-06	30.1892	20.6064	24.8257	35.2284	33.7889	37.9	-0.499634	0.00650928	protein NDH-DEPENDENT CYCLIC ELECTRON FLOW 5 [Oryza sativa Japonica Group]
gene-LOC4334100	35.4049	37.7254	40.6129	10.3341	8.7318	5.68602	2.20017	3.19955e-05	38.2519	37.5557	40.3768	23.5986	21.6369	25.4455	0.717022	9.98147e-05	photosystem II D1 precursor processing protein PSB27-H2, chloroplastic [Oryza sativa Japonica Group]
gene-LOC4350603	7.86553	4.95442	4.91967	13.3873	8.68523	9.5548	-0.834195	0.0141661	2.8648	3.48121	2.63022	7.62297	4.59804	4.48511	-0.896193	0.0179142	coiled-coil domain-containing protein SCD2 isoform X1 [Oryza sativa Japonica Group]
gene-LOC4326734	0.079481	0.189782	0.424437	1.68635	1.28783	2.27463	-2.91961	0.00188253	0.456482	0.689877	0.493849	2.37466	2.42576	1.17113	-1.86423	0.00640688	indole-3-pyruvate monooxygenase YUCCA2 [Oryza sativa Japonica Group]
gene-LOC4326735	0.457495	0.461399	0.689318	2.03163	2.55929	3.23804	-2.28336	0.0010983	1.47861	0.950397	1.48037	1.06165	0.475208	0.532122	0.918023	0.0188229	mitochondrial arginine transporter BAC2 [Oryza sativa Japonica Group]
gene-LOC4326739	4.0762	5.47769	4.63315	0.870664	1.67803	1.78725	1.71015	0.000692916	3.22766	4.36118	5.12245	1.93106	2.3062	2.34422	0.949627	0.00564077	3-methyl-2-oxobutanoate hydroxymethyltransferase 1, mitochondrial [Oryza sativa Japonica Group]
gene-LOC4330680	3.07638	1.67947	1.11586	13.2331	5.69019	2.75985	-1.88472	0.0430247	1.54259	1.29236	1.77734	2.33449	1.08457	1.59759	-0.121239	0.186583	metalloendoproteinase 2-MMP [Oryza sativa Japonica Group]
gene-LOC107276646	0.765348	0.777182	1.71565	5.26199	4.2463	4.7301	-2.12765	0.00026191	1.51421	0.867319	1.12614	2.81838	1.48387	2.24307	-0.899948	0.0194981	uncharacterized protein LOC107276646 [Oryza sativa Japonica Group]
gene-LOC4331888	1.22741	0.546568	1.11349	4.09438	1.62127	4.96642	-1.88732	0.01603	0.561529	0.495977	0.68122	0.047685	0.044542	0.215488	2.49836	0.000917492	arabinogalactan protein 1-like [Oryza sativa Japonica Group]
gene-LOC4331880	8.30122	8.72999	7.55873	2.57675	2.93014	3.8458	1.39461	0.000142694	7.77211	8.42425	8.48386	3.82753	3.35085	4.7653	1.04711	0.00021475	transport inhibitor response 1-like protein [Oryza sativa Japonica Group]
gene-LOC4331884	0	0	0	0.566856	0.503195	4.863	NA	0.060584	0.061017	0.037219	0.100432	0.319439	0.169278	0.244758	-1.88439	0.00483985	protein DETOXIFICATION 27 [Oryza sativa Japonica Group]
gene-LOC107277517	1.69441	3.30837	4.199	10.7915	13.0173	12.3632	-1.97489	0.000201194	8.67956	11.2699	9.00777	14.3946	12.0627	12.3659	-0.422994	0.00995152	rust resistance kinase Lr10 isoform X1 [Oryza sativa Japonica Group]
gene-LOC4328704	0.260161	0.227504	0.273503	0.043329	0.05315	0.037611	2.50501	3.27178e-05	0.113667	0.326747	0.3108	0.174384	0.119566	0.220519	0.54614	0.087269	probable LRR receptor-like serine/threonine-protein kinase At3g47570 [Oryza sativa Japonica Group]
gene-LOC107277512	0.462052	0.394484	0.071628	1.41678	1.05623	1.49918	-2.09748	0.00126059	0.095124	0.10034	0.086209	0.021378	0.055559	0.063525	1.00384	0.00640323	RING-H2 finger protein ATL66 [Oryza sativa Japonica Group]
gene-LOC4328709	1.59609	0.845177	0.762099	3.13903	3.63645	0.958002	-1.27153	0.0388798	1.57351	1.41452	1.81119	5.77939	3.7413	3.94084	-1.48797	0.00296253	cysteine-rich receptor-like protein kinase 10 isoform X1 [Oryza sativa Japonica Group]
gene-LOC4337482	0.241621	0.251616	0.166407	1.72487	4.2309	1.44119	-3.48717	0.0161253	0.360077	0.460494	0.466215	1.92209	2.38642	1.41612	-2.15341	0.00158497	cationic peroxidase SPC4 isoform X3 [Oryza sativa Japonica Group]
gene-LOC4337480	15.2383	18.875	17.6133	5.64351	4.45117	4.71261	1.8046	9.94454e-05	17.92	18.2464	17.1959	12.5634	12.1609	11.6009	0.554849	4.2254e-05	tubby-like F-box protein 7 [Oryza sativa Japonica Group]
gene-LOC4337484	0.70176	1.27989	1.25086	0.088381	0.203902	0.192956	2.73589	0.00219579	1.19002	1.64532	1.92513	0.931459	1.32824	0.649406	0.710527	0.0253068	cationic peroxidase SPC4 [Oryza sativa Japonica Group]
gene-LOC107277509	6.39037	8.95222	11.8219	1.72426	0.917269	0.865672	2.95333	0.00194092	10.4101	7.05302	10.3466	0.803277	0.788127	1.30259	3.26445	0.000443305	uncharacterized protein LOC107277509 [Oryza sativa Japonica Group]
gene-LOC4327460	0.051062	0.011867	0.093656	0.516079	0.380559	0.476916	-3.1329	0.000241334	0.05319	0.031891	0	0.073903	0.110614	0.012288	-1.20986	0.0792096	ABC transporter G family member 6 [Oryza sativa Japonica Group]
gene-LOC4327469	17.0036	13.7692	14.3571	67.778	68.8444	64.8754	-2.15861	1.1598e-06	11.9883	13.5	12.1311	4.52126	4.26938	4.39847	1.51213	1.87865e-05	ultraviolet-B receptor UVR8 isoform X1 [Oryza sativa Japonica Group]
gene-LOC9269245	0.464801	0.793219	0.953661	0.16504	0.620612	0.338977	0.975694	0.0344526	0.973441	0.985067	0.965461	3.06222	2.67423	1.41608	-1.29053	0.0117549	uncharacterized protein LOC9269245 [Oryza sativa Japonica Group]
gene-LOC9269247	5.07794	4.60377	6.45023	11.6989	14.9045	22.9817	-1.61998	0.00764173	7.96834	8.11339	8.92421	11.7957	14.0964	10.4526	-0.539474	0.00668687	chaperone protein dnaJ 11, chloroplastic [Oryza sativa Japonica Group]
gene-LOC112938873	0.352576	1.11145	1.62167	3.72209	4.29729	6.09941	-2.19395	0.00257273	3.77216	4.82751	4.55047	4.35853	5.47069	4.74154	-0.147997	0.0889762	uncharacterized protein LOC112938873 [Oryza sativa Japonica Group]
Oryza_sativa_newGene_4383	2.72999	3.22021	3.50074	0.47572	0.704272	0.315467	2.65987	0.000115112	3.24629	2.06961	3.33423	2.64098	2.30365	3.10756	0.10334	0.17327	hypothetical protein OsJ_14050 [Oryza sativa Japonica Group]
gene-LOC4340984	4.79233	4.78705	4.06726	1.23677	1.64793	1.09835	1.7766	9.589e-05	4.08368	3.53989	3.067	2.91251	2.76353	2.84368	0.327461	0.0178495	uncharacterized protein LOC4340984 [Oryza sativa Japonica Group]
gene-LOC9266226	0.983846	1.06281	1.52584	1.57777	2.2684	3.11637	-0.96268	0.019118	1.27987	2.48728	2.0147	4.58488	4.02303	4.23658	-1.15154	0.000927773	uncharacterized protein LOC9266226 [Oryza sativa Japonica Group]
gene-LOC9266224	6.94487	7.03882	5.62128	2.20328	4.16809	2.32504	1.17273	0.00242892	4.77957	4.99682	4.30716	10.7273	10.3143	10.1573	-1.14749	6.90705e-06	probable mediator of RNA polymerase II transcription subunit 36b isoform X2 [Oryza sativa Japonica Group]
gene-LOC9270209	0.043128	0.085027	0.065852	3.59122	5.31569	0.077737	-5.53328	0.0325141	0	0.02821	0	1.41801	0.567625	0.515976	-6.4705	0.0119847	F-box/kelch-repeat protein At1g23390 [Oryza sativa Japonica Group]
gene-LOC4346779	9.03155	5.47648	3.6913	39.2268	56.0159	6.23241	-2.47917	0.0330343	5.05286	5.32922	5.71804	49.7354	22.6056	28.9572	-2.65347	0.00642181	probable kinase CHARK [Oryza sativa Japonica Group]
gene-LOC4325124	1.66344	1.23386	1.50347	8.39878	11.762	8.24472	-2.69035	0.000568723	0.976971	0.944224	1.22778	7.30633	6.68337	5.73052	-2.64672	7.30404e-05	transmembrane protein 136 [Oryza sativa Japonica Group]
gene-LOC4324836	0.845095	0.370179	0.160808	2.39679	3.68016	0.430384	-2.2415	0.0378689	0.186024	0.263396	0.169575	4.90572	2.5904	4.41939	-4.26677	0.00148347	dirigent protein 19 [Oryza sativa Japonica Group]
gene-LOC4324832	1.45139	1.5894	1.49946	1.11688	1.6464	1.29572	0.161645	0.0936623	1.61437	1.48614	1.65077	4.71536	5.08516	5.35161	-1.67313	1.35741e-05	cell division control protein 6 homolog isoform X1 [Oryza sativa Japonica Group]
gene-LOC9268651	0.655105	0.622716	0.644941	0.304345	0.227588	0.186346	1.42056	9.07063e-05	0.533388	0.864925	0.731071	0.37507	0.261913	0.302679	1.18022	0.0044048	nodulation-signaling pathway 2 protein [Oryza sativa Japonica Group]
gene-LOC4349010	1.39569	1.44676	1.01973	0.437831	0.652599	0.489006	1.29	0.00175442	0.860887	1.13337	0.983181	0.848641	0.573581	1.01605	0.288212	0.0750467	probable receptor-like protein kinase At2g42960 [Oryza sativa Japonica Group]
Oryza_sativa_newGene_1587	12.936	13.5564	12.9512	4.77488	5.24151	5.03933	1.38948	1.22883e-06	13.1434	11.7848	11.298	10.1418	10.3315	10.4088	0.230258	0.00827902	hypothetical protein OsJ_21497 [Oryza sativa Japonica Group]
gene-LOC4349151	7.09517	8.19296	8.20149	2.89111	2.32656	4.19242	1.31974	0.000526839	6.84842	7.53214	7.8275	6.4972	7.95355	7.44941	0.0201414	0.213021	protein COFACTOR ASSEMBLY OF COMPLEX C SUBUNIT B CCB2, chloroplastic [Oryza sativa Japonica Group]
gene-LOC4349150	35.2643	37.1466	38.6993	15.7868	14.0167	8.48285	1.53709	0.000137418	46.1961	46.0168	43.685	20.0383	23.5653	23.178	1.025	1.87953e-05	F-box protein PP2-A13 [Oryza sativa Japonica Group]
gene-LOC4349159	30.9147	34.2099	35.9684	18.6957	16.8077	17.9423	0.919537	0.000137552	37.8225	37.013	36.8538	16.8601	18.9424	18.2474	1.04713	2.35605e-06	post-GPI attachment to proteins factor 3 [Oryza sativa Japonica Group]
gene-LOC4351717	8.35629	16.0625	7.87237	12.5729	2.41463	4.62036	0.719708	0.0893636	6.68935	7.15916	6.64962	3.50073	2.00379	1.18988	1.61447	0.000679282	amino acid permease 6 [Oryza sativa Japonica Group]
gene-LOC4342167	2.90759	3.26424	2.95575	0.647864	1.31582	0.502027	1.88823	0.000316362	2.65892	1.95422	2.20257	0.94961	0.986832	0.885584	1.27213	0.000771593	uncharacterized protein LOC4342167 [Oryza sativa Japonica Group]
gene-LOC9271617	0.01295	0	0	2.28797	1.72304	0.316009	-8.38428	0.0175615	0	0.070917	0.048869	1.35133	0.967501	1.16152	-4.8607	0.000144177	--
gene-LOC4350043	17.7186	16.4285	18.4958	37.5653	43.2571	22.6279	-0.974625	0.0129752	18.2233	16.669	13.7538	37.5841	34.7199	41.3198	-1.22387	0.000182215	probable leucine-rich repeat receptor-like protein kinase At1g35710 isoform X2 [Oryza sativa Japonica Group]
Oryza_sativa_newGene_2113	2.06853	4.01718	8.11495	1.34295	0.983356	0.500787	2.32857	0.0256795	7.67044	5.10451	10.5396	0.296261	0.191848	1.10039	3.8755	0.00262802	hypothetical protein EE612_038903 [Oryza sativa]
Oryza_sativa_newGene_2116	9.53345	10.9616	10.8152	4.56095	4.33175	4.69959	1.20385	5.58602e-05	10.6819	10.2638	9.76769	7.25945	8.62441	9.85501	0.254917	0.0263194	hypothetical protein DAI22_07g125401 [Oryza sativa Japonica Group]
gene-LOC4330914	0.061574	0	0	1.0615	1.07215	1.49922	-5.88265	0.000304806	0.148962	0.326252	0.266257	1.27504	2.45413	2.18508	-2.99573	0.00218964	subtilisin-like protease SBT1.4 [Oryza sativa Japonica Group]
gene-LOC4330911	5.07332	5.80512	2.47986	0.903779	1.30977	0.86735	2.11631	0.00705793	0.444598	0.71852	0.721156	0.762148	0.418908	0.842808	-0.103104	0.196114	fatty-acid-binding protein 2 [Oryza sativa Japonica Group]
gene-LOC4347446	1.04502	1.07895	1.1927	0.303549	0.469725	0.423114	1.47105	0.000111972	0.684628	0.891736	0.634798	0.594569	0.620758	0.640079	0.25307	0.0528247	uncharacterized protein LOC4347446 [Oryza sativa Japonica Group]
gene-LOC4339536	30.6003	32.2052	34.9776	6.48581	9.15746	4.18444	2.30207	4.34241e-05	32.5025	32.6466	30.8291	74.0331	75.6425	78.9956	-1.2525	2.38413e-06	Os05g0551900 [Oryza sativa Japonica Group]
gene-LOC4339537	6.04864	6.75198	6.36642	2.50732	2.38222	2.87219	1.30418	2.765e-05	4.29479	4.58587	5.32787	2.16149	2.29527	2.55336	1.01925	0.000466234	uncharacterized protein LOC4339537 [Oryza sativa Japonica Group]
gene-LOC4339539	12.8187	10.9399	10.907	5.75446	8.92017	4.43853	0.858934	0.00610788	11.5551	9.78217	13.0513	27.1662	23.9883	23.6296	-1.1208	0.000196243	guanine nucleotide-binding protein subunit beta-like protein B [Oryza sativa Japonica Group]
gene-LOC4338669	4.59202	5.62615	4.61665	1.32767	0.510239	0.589798	2.61132	0.000161444	2.34898	3.95755	4.0024	0.580946	0.448432	0.665268	2.60484	0.00157976	AP2-like ethylene-responsive transcription factor At2g41710 [Oryza sativa Japonica Group]
gene-LOC4338660	55.5738	58.321	70.4839	17.9979	16.3456	16.74	1.85175	0.000161798	74.7404	70.099	74.8365	42.2175	46.1783	42.4141	0.747904	3.18292e-05	UDP-sulfoquinovose synthase, chloroplastic [Oryza sativa Japonica Group]
gene-LOC4348498	63.3736	64.1455	50.5633	31.5445	24.6459	21.1804	1.20268	0.000826097	54.668	53.4889	55.8828	35.3415	32.1878	29.1258	0.763129	7.67721e-05	ent-kaurenoic acid oxidase 1 isoform X1 [Oryza sativa Japonica Group]
gene-LOC4333585	0.474744	0.458383	0.531098	2.85982	1.57721	2.22732	-2.18633	0.00237406	1.2865	0.973171	1.38277	5.01007	2.19615	2.06902	-1.34848	0.0310917	flavonoid 3'-monooxygenase [Oryza sativa Japonica Group]
gene-LOC4333584	5.34059	9.58928	5.81064	4.49034	1.80209	2.24547	1.2805	0.0154594	2.15802	6.06123	5.6563	2.79296	1.7307	2.08455	1.07021	0.032721	protein YABBY 2 [Oryza sativa Japonica Group]
gene-LOC4333583	21.6051	19.4162	23.0903	30.214	23.2245	41.6817	-0.569166	0.0331491	19.953	20.4091	20.4264	9.09634	9.60467	8.52084	1.15903	1.41634e-06	uncharacterized protein LOC4333583 [Oryza sativa Japonica Group]
gene-LOC4333589	7.17994	9.04025	9.58754	3.2237	4.25941	2.69694	1.34206	0.000942006	8.95044	9.795	8.95315	10.3867	9.09484	9.52729	-0.0666778	0.101879	hypothetical protein OsI_12824 [Oryza sativa Indica Group]
gene-LOC107277991	2.32996	2.57202	2.21658	0.974051	0.979392	0.811418	1.36438	6.36797e-05	2.14709	1.94678	2.38471	2.0425	1.85089	2.03763	0.127397	0.0665948	mitotic-spindle organizing protein 1B [Oryza sativa Japonica Group]
gene-LOC4348729	1.2969	0.811227	0.766534	2.94638	3.56288	1.37362	-1.45533	0.0170789	0.296938	0.539235	0.813582	2.84524	1.87723	1.34189	-1.87811	0.00848366	UDP-glycosyltransferase 86A2 isoform X1 [Oryza sativa Japonica Group]
gene-LOC4348728	1.82154	1.66516	2.56381	0.80148	0.569867	0.617802	1.60491	0.002271	2.03272	1.9567	1.84587	1.71875	1.75199	1.72779	0.1667	0.00458056	uncharacterized protein LOC4348728 isoform X1 [Oryza sativa Japonica Group]
gene-LOC4351209	0.306815	0.204805	0.189125	0.933902	1.3836	0.831855	-2.1681	0.0023176	0.415288	0.346412	0.382891	1.21435	0.73128	0.532553	-1.11445	0.0235462	selenoprotein H [Oryza sativa Japonica Group]
gene-LOC4348726	0.280536	0.309564	0.184443	0.806467	0.975999	0.50433	-1.56191	0.00608857	0.163146	0.080085	0.168165	0.601728	0.369584	0.352211	-1.68578	0.00588512	L-type lectin-domain containing receptor kinase IV.1 [Oryza sativa Japonica Group]
gene-LOC9266027	0.65529	0.754965	0.782442	0.106905	0.238219	0	2.66752	0.000364786	1.01595	0.627203	0.882355	0.456136	0.671047	0.83806	0.361865	0.0762108	hypothetical protein OsI_37384 [Oryza sativa Indica Group]
gene-LOC9267778	4.35522	4.08087	9.01724	129.87	155.978	77.7104	-4.38062	0.00186957	62.5594	121.528	143.82	132.801	343.861	182.015	-1.00629	0.0453228	nicotianamine aminotransferase [Oryza sativa Japonica Group]
gene-LOC4332184	0.78331	0.111469	0.5686	0.842709	0.588035	0.582363	-0.46012	0.110964	0.232338	0.693588	0.770514	2.52195	2.16949	2.48765	-2.08129	0.000206999	glutamate decarboxylase 1 [Oryza sativa Japonica Group]
gene-LOC4336406	0.211237	0	0.127205	3.24766	1.90555	4.29457	-4.80299	0.00298152	0.556002	0.388703	0.44397	1.12144	2.55654	0.559833	-1.60961	0.0466469	uncharacterized protein LOC4336406 [Oryza sativa Japonica Group]
gene-LOC4336402	56.2022	47.2317	47.4563	114.514	79.0356	104.882	-0.9839	0.00276341	45.5592	54.4936	49.327	21.9801	17.1435	15.3043	1.45657	0.000158723	probable low-specificity L-threonine aldolase 1 [Oryza sativa Japonica Group]
gene-LOC9266797	35.1707	31.2865	36.1751	7.85379	6.16727	5.97682	2.35957	1.69281e-05	32.7757	33.3397	31.6134	18.8829	20.1515	23.3373	0.647891	0.000286999	fructose-bisphosphate aldolase-lysine N-methyltransferase, chloroplastic [Oryza sativa Japonica Group]
gene-LOC9266794	9.61776	8.67084	9.27321	6.52824	7.95064	6.7073	0.379547	0.00389898	9.26704	7.3766	10.8306	4.68004	4.36532	3.99367	1.07524	0.00228222	cytochrome P450 94B3 [Oryza sativa Japonica Group]
gene-LOC4345775	3.6488	2.9693	1.16502	0.438469	0.341306	0.121167	3.11084	0.00931481	1.04494	0.766276	1.05198	0.119607	0.113684	0.055812	3.30797	0.000218898	transmembrane protein 45B [Oryza sativa Japonica Group]
gene-LOC4342207	5.08739	5.12742	4.83171	1.35266	2.37217	2.14218	1.35873	0.000171793	4.72169	5.45045	5.5902	4.79817	4.46305	4.46563	0.199481	0.0200878	DDB1- and CUL4-associated factor 4 [Oryza sativa Japonica Group]
gene-LOC4342202	2.06912	3.55121	2.2523	1.09491	0.999675	0.648705	1.52094	0.00611662	3.53314	2.42294	2.60966	1.89091	1.17125	2.48008	0.628108	0.0299504	--
gene-LOC4342203	3.24701	2.6869	2.65353	9.16549	17.6971	3.61379	-1.82739	0.0374438	2.17391	3.22467	3.161	7.9518	5.60353	6.17352	-1.2047	0.0022518	dirigent protein 1 [Oryza sativa Japonica Group]
gene-LOC107275835	0.542428	0.526792	0.31573	0.261572	0.395997	0.360204	0.444418	0.0540576	1.07837	1.30811	1.4795	0.738072	0.491181	0.537925	1.12938	0.00181525	exonuclease V, chloroplastic [Oryza sativa Japonica Group]
gene-LOC4335177	5.27827	5.21096	5.41008	14.1934	14.8417	7.43487	-1.19775	0.0110917	7.61173	7.0109	6.578	11.1279	7.99725	8.838	-0.39942	0.0208541	ABC transporter C family member 4 [Oryza sativa Japonica Group]
gene-LOC4351058	17.5704	15.4907	15.4756	24.362	30.3714	18.495	-0.593327	0.0195714	13.5336	21.1716	17.7194	6.58531	7.27438	4.85465	1.4861	0.00210311	magnesium/proton exchanger 1 [Oryza sativa Japonica Group]
gene-LOC4351052	5.3471	5.68941	6.67799	1.66453	3.30132	3.38293	1.08529	0.00262055	6.50907	7.57951	7.58233	13.0443	15.5106	18.6653	-1.12364	0.00172929	probable small nuclear ribonucleoprotein F [Oryza sativa Japonica Group]
gene-LOC4351055	1.93167	1.75243	1.031	4.61947	5.10507	3.88225	-1.52896	0.000685576	1.58963	1.21467	1.57256	1.53757	1.30839	0.550046	0.366059	0.0919942	probable polygalacturonase [Oryza sativa Japonica Group]
gene-LOC4325328	0.137949	0.084198	0.271456	0.85574	0.603554	0.500633	-1.98938	0.00371953	0.24322	0.310902	0.116242	0.285529	0.356108	0.592113	-0.880034	0.039891	protein trichome birefringence-like 1 [Oryza sativa Japonica Group]
gene-LOC4325326	0.317123	0.200787	0.057759	10.9501	14.1248	1.94612	-5.5527	0.0182641	0.25871	0.472206	0.748233	11.4966	5.71809	7.60304	-4.06853	0.00259112	senescence-specific cysteine protease SAG39-like [Oryza sativa Japonica Group]
gene-LOC4325492	5.25695	5.61515	3.64407	11.9488	10.2057	12.3644	-1.24973	0.000437413	3.07978	3.4702	4.04874	5.21245	3.81929	4.35187	-0.336578	0.0333405	hypothetical protein OsJ_03576 [Oryza sativa Japonica Group]
gene-LOC107276568	5.96771	2.77566	3.6053	7.21738	6.01556	19.2685	-1.39615	0.0491088	0.606055	1.0319	1.2289	2.63676	4.38585	2.49655	-1.73137	0.0062671	glucose-6-phosphate/phosphate translocator 2, chloroplastic [Oryza sativa Japonica Group]
gene-LOC4330271	5.80771	5.92493	4.73613	8.19111	9.50455	15.8731	-1.02739	0.0191467	5.11148	10.0294	10.0841	12.4043	14.7589	14.772	-0.733312	0.00951462	HMG1/2-like protein [Oryza sativa Japonica Group]
gene-LOC4330272	6.9164	6.9864	9.05116	7.48592	6.94937	9.66679	-0.0704153	0.185615	9.98592	8.18126	7.02614	2.42816	2.85064	3.72056	1.48515	0.00114602	rapid alkalinization factor 23 [Oryza sativa Japonica Group]
gene-LOC4330274	37.4533	47.3598	50.4389	12.2776	11.1022	8.48098	2.0858	0.000267764	53.1011	48.9307	55.9905	17.8375	17.5727	18.5635	1.5498	1.86053e-05	amino acid transporter AVT3B [Oryza sativa Japonica Group]
gene-LOC4330275	0.69928	0.896192	0.917172	0.724693	0.52503	0.652673	0.401389	0.0220809	1.26859	0.503203	1.28467	0.234116	0.29033	0.41995	1.6944	0.0139482	uncharacterized protein LOC4330275 [Oryza sativa Japonica Group]
gene-LOC4330276	16.0074	19.9105	17.1964	8.33706	8.16287	2.76756	1.46293	0.00160988	36.1702	28.0568	35.0586	8.53176	8.83095	8.42535	1.94488	0.000162162	uncharacterized protein LOC4330276 [Oryza sativa Japonica Group]
gene-LOC4326677	3.07007	1.83416	1.78989	0.867736	0.501577	1.45279	1.24612	0.0155393	1.57613	0.823361	1.23077	0.210722	0.134989	0.131714	2.92673	0.00216654	S-type anion channel SLAH2 isoform X1 [Oryza sativa Japonica Group]
gene-LOC4326674	2.35147	1.26944	1.13529	0.438504	0.148134	0.526513	2.09516	0.00975455	0.374938	0.514264	0.682811	0	0.15623	0.34848	1.63909	0.0143054	probable receptor-like protein kinase At2g42960 [Oryza sativa Japonica Group]
gene-LOC4326678	10.4802	6.88289	7.7811	52.7075	41.4273	58.9523	-2.60605	0.000310181	7.2569	8.61376	7.10474	12.8574	10.713	8.73922	-0.491875	0.0180629	peroxisomal biogenesis factor 6 [Oryza sativa Japonica Group]
gene-LOC4330492	11.9977	10.7054	10.7112	20.2644	24.2029	15.5654	-0.845283	0.00621077	12.1772	12.6616	12.0107	24.9176	18.2464	21.0142	-0.800439	0.00235531	heat shock 70 kDa protein 17 [Oryza sativa Japonica Group]
gene-LOC9268322	5.08734	5.47417	5.60029	2.0512	1.26204	1.95622	1.61686	6.07165e-05	5.2722	4.31948	4.63927	4.34852	3.90858	4.68834	0.136587	0.0748204	ABC transporter G family member 49 isoform X1 [Oryza sativa Japonica Group]
gene-LOC9268325	6.02962	4.64871	5.19673	9.45321	13.703	9.79725	-1.05367	0.00400971	5.27295	5.05943	5.22855	9.7383	8.24388	6.96225	-0.680789	0.00443577	probable inactive receptor kinase At2g26730 [Oryza sativa Japonica Group]
gene-LOC4337722	21.2717	21.1523	22.1489	53.0807	53.6416	53.9676	-1.31528	3.90887e-08	22.7854	22.3343	22.7723	19.2319	18.8815	18.3766	0.265248	4.8339e-05	shaggy-related protein kinase alpha [Oryza sativa Japonica Group]
gene-LOC4336897	97.5959	125.948	140.685	94.3278	87.3276	58.7325	0.599483	0.0171626	137.316	125.563	120.992	29.7419	21.5961	23.5568	2.35769	1.15155e-05	probable E3 ubiquitin-protein ligase RHG1A [Oryza sativa Japonica Group]
gene-LOC4336891	4.29983	3.37758	4.21302	1.41764	1.55479	0.932203	1.60654	0.000398605	3.71395	2.78636	3.57117	3.9162	3.45926	3.90835	-0.163978	0.0705665	pentatricopeptide repeat-containing protein At3g22150, chloroplastic [Oryza sativa Japonica Group]
gene-LOC4328515	2.83728	3.11633	2.57999	15.1622	14.5643	11.1648	-2.26057	0.000251338	3.08767	2.98071	2.69295	7.13936	8.70821	7.67539	-1.42485	0.000122789	chaperone protein ClpB3, mitochondrial [Oryza sativa Japonica Group]
gene-LOC4328518	0.729784	0.856777	0.644659	0.081242	0.030284	0	4.32238	0.000108044	0.485461	0.497912	0.581573	0.104428	0.099321	0.092837	2.39959	3.85643e-05	probable receptor-like protein kinase At1g80640 [Oryza sativa Japonica Group]
gene-LOC4328519	9.11762	8.5582	7.78618	8.19348	6.9156	11.0665	-0.0398779	0.215581	11.5648	10.926	10.8251	6.06614	5.3584	5.07187	1.01406	2.92758e-05	uncharacterized protein LOC4328519 isoform X1 [Oryza sativa Japonica Group]
gene-LOC4333910	0.984629	0.564507	0.506592	0.227366	0.290653	0.190381	1.53701	0.0107368	0.261562	0.112605	0.20197	0.550882	0.213775	0.513566	-1.14966	0.0279722	LOW QUALITY PROTEIN: PHD finger protein MALE MEIOCYTE DEATH 1 [Oryza sativa Japonica Group]
gene-LOC4333917	53.0294	46.2123	45.0023	264.026	391.722	365.725	-2.82407	0.000424941	55.5091	76.4112	63.06	265.427	327.641	235.657	-2.08757	0.000401147	UV-B-induced protein At3g17800, chloroplastic [Oryza sativa Japonica Group]
gene-LOC4333918	2.43686	2.67306	2.14609	11.0129	22.6462	2.55354	-2.31925	0.0432324	1.28004	2.30981	2.13425	9.0928	4.32647	4.5867	-1.65335	0.0151423	anthranilate synthase beta subunit 2, chloroplastic [Oryza sativa Japonica Group]
gene-LOC112936064	1.05035	0.749865	0.905632	0.727141	0.403571	0.226379	0.995564	0.0144078	1.72317	1.27678	1.25286	0.338388	0.243343	0.728746	1.69833	0.00250659	probable LRR receptor-like serine/threonine-protein kinase At1g56130 [Oryza sativa Japonica Group]
gene-LOC4331451	7.59855	4.1233	4.38416	16.7503	9.33362	14.5434	-1.33485	0.00738561	2.74362	2.86019	3.27212	8.33978	4.39165	4.67828	-0.971923	0.0226395	uncharacterized protein LOC4331451 [Oryza sativa Japonica Group]
gene-LOC9272266	6.81849	6.50024	7.54673	12.0817	12.8525	13.2644	-0.872402	6.02258e-05	7.17408	9.16106	8.26052	8.16055	9.03476	7.74149	-0.0198734	0.21924	protein EI24 homolog [Oryza sativa Japonica Group]
gene-LOC4327234	5.65729	5.55133	5.19032	2.01656	2.31515	1.36356	1.52577	8.60824e-05	4.06958	4.44497	3.95666	4.39897	4.47426	4.55528	-0.106698	0.0268835	NAC domain-containing protein 83 [Oryza sativa Japonica Group]
gene-LOC4327236	27.8542	13.7301	12.1366	60.7489	54.1738	56.2382	-1.6718	0.000466881	10.679	14.5443	14.6217	41.9086	24.1749	26.312	-1.21343	0.0094849	probable serine/threonine-protein kinase At1g54610 [Oryza sativa Japonica Group]
gene-LOC4327237	17.2399	17.1918	14.9152	34.4993	33.2861	35.0262	-1.05897	1.06452e-05	19.5358	24.8098	23.0811	27.6356	24.1086	21.8225	-0.125733	0.105738	ubiquitin-conjugating enzyme E2 27 [Oryza sativa Japonica Group]
gene-LOC4335817	7.37568	4.05382	4.32738	10.8794	7.61878	16.794	-1.16337	0.0218089	2.79359	2.07135	2.70348	8.09796	4.10909	4.20622	-1.1168	0.0228717	U-box domain-containing protein 29 [Oryza sativa Japonica Group]
gene-LOC4335815	6.88878	5.17373	5.39504	11.2971	9.06058	15.0355	-1.01962	0.00764428	2.89785	4.34734	3.42035	7.73665	6.82089	7.19273	-1.02808	0.000448138	WD repeat-containing protein 44 [Oryza sativa Japonica Group]
gene-LOC4335812	1.5164	1.50771	1.67459	3.83107	3.37594	2.74738	-1.08307	0.00133635	1.30473	1.76109	1.49532	2.69281	1.82582	1.70103	-0.447441	0.0445158	digalactosyldiacylglycerol synthase 1, chloroplastic [Oryza sativa Japonica Group]
Oryza_sativa_newGene_97	5.19597	5.63766	4.85861	1.04505	1.93465	2.95095	1.40379	0.0013598	4.45941	5.7053	6.03537	8.21155	7.44211	8.95367	-0.603088	0.00311018	hypothetical protein DAI22_03g389900 [Oryza sativa Japonica Group]
gene-LOC4325862	1.95195	1.77415	1.4002	3.6226	5.39621	1.81329	-1.07933	0.0358638	1.5045	1.45633	1.35684	3.48007	2.24886	2.45802	-0.923071	0.00701799	disease resistance protein RPS2 [Oryza sativa Japonica Group]
gene-LOC4325860	0.569353	0.493116	0.456583	8.58363	7.17267	14.2276	-4.30295	0.00291885	0.65635	0.723137	0.726964	17.9449	21.328	19.0666	-4.79158	1.16987e-05	nuclear transport factor 2B [Oryza sativa Japonica Group]
gene-LOC4347601	0.16918	0.195722	0.054019	0.750574	0.488759	0.454168	-2.01526	0.00366062	0.026702	0.331553	0.06185	0.543079	0.607454	1.0342	-2.37863	0.00794104	transcription factor MYC2 [Oryza sativa Japonica Group]
gene-LOC4347605	16.1475	16.8415	17.1896	29.0713	24.3845	37.2968	-0.854867	0.00583321	16.1134	17.8731	19.2608	20.0861	17.1453	16.5508	-0.01442	0.226577	probable 1-acylglycerol-3-phosphate O-acyltransferase [Oryza sativa Japonica Group]
gene-LOC107278244	5.46931	7.03743	5.7892	20.8604	18.8847	7.91471	-1.38125	0.0183116	8.56292	10.7136	5.85975	12.5116	18.4022	22.3947	-1.0846	0.0106109	MYB-like transcription factor ETC3 isoform X1 [Oryza sativa Japonica Group]
Oryza_sativa_newGene_1951	1.25697	1.81293	1.14884	0.539277	0.447845	0.209401	1.81796	0.00288183	0.676776	1.32756	1.43676	0.639066	0.600636	0.630839	0.879413	0.0230573	hypothetical protein EE612_037650 [Oryza sativa]
Oryza_sativa_newGene_1957	4.61765	4.45039	4.75938	0.969816	2.31248	1.13296	1.64696	0.000478584	4.44022	6.68124	5.64371	5.48824	7.3782	6.67465	-0.221043	0.0844497	hypothetical protein OsJ_23452 [Oryza sativa Japonica Group]
Oryza_sativa_newGene_1956	8.90576	8.9803	10.5781	7.14706	8.48927	9.68166	0.168981	0.0786744	12.369	13.4632	11.6534	5.87701	5.75906	7.28399	0.986422	0.000250258	hypothetical protein LOC_Os10g09150 [Oryza sativa Japonica Group]
Oryza_sativa_newGene_1958	5.28608	8.11131	8.39415	2.99744	3.29002	1.79408	1.43107	0.00347357	11.8436	9.26576	11.9347	7.42428	7.05743	7.76808	0.5706	0.00401878	hypothetical protein [Oryza sativa Japonica Group]
gene-LOC4326887	38.982	37.4845	36.0267	116.658	148.913	70.8987	-1.58064	0.00750917	42.2619	51.74	46.8837	101.497	84.7696	85.4224	-0.947431	0.000511866	probable glutathione S-transferase GSTF2 [Oryza sativa Japonica Group]
gene-LOC4326881	0.951969	0.669363	0.763563	0.425024	1.05604	0.689281	0.135999	0.184971	0.396302	0.782356	0.455653	1.90237	1.58453	1.99992	-1.74729	0.000445174	pentatricopeptide repeat-containing protein At4g38150 [Oryza sativa Japonica Group]
gene-LOC4326889	13.1919	13.4197	13.5806	30.7823	48.1906	25.8663	-1.38319	0.00837241	14.2665	17.6022	16.217	23.86	17.3454	18.7293	-0.317785	0.0369393	chorismate mutase 3, chloroplastic [Oryza sativa Japonica Group]
gene-LOC4341090	0.685243	0.807322	0.678065	0.13582	0.19358	0.259942	1.88094	0.000167726	0.685626	1.31735	0.623448	0.488242	0.643383	0.597348	0.603184	0.0642204	pentatricopeptide repeat-containing protein At4g13650 [Oryza sativa Japonica Group]
gene-LOC4341092	11.5609	8.73368	9.21226	3.58886	3.71734	3.9215	1.39399	0.000568499	6.4527	6.63797	6.30225	2.58024	1.84171	2.03082	1.58754	1.45161e-05	G-type lectin S-receptor-like serine/threonine-protein kinase SD2-5 [Oryza sativa Japonica Group]
gene-LOC4341093	5.44347	6.5749	7.05913	26.0617	26.2253	15.841	-1.83638	0.00230142	13.5872	15.188	14.3408	11.5171	9.32562	7.32264	0.614302	0.00459969	protein DETOXIFICATION 16 [Oryza sativa Japonica Group]
gene-LOC4341098	0.734808	1.03668	0.543982	0.087477	0.053152	0.165794	2.91771	0.00260862	0.393491	0.446813	0.424453	0	0.062024	0	4.34989	2.50901e-05	protein MIZU-KUSSEI 1 [Oryza sativa Japonica Group]
Oryza_sativa_newGene_2732	15.7115	17.4072	17.5363	4.24304	4.01059	4.6019	1.97831	8.24929e-06	16.4978	16.4012	16.2919	9.14132	11.6948	13.1884	0.531818	0.00322929	hypothetical protein OsI_29634 [Oryza sativa Indica Group]
Oryza_sativa_newGene_4675	1.17995	2.1552	1.59061	0	0	0	NA	0.00109314	1.80985	1.8576	1.98086	0.173336	0.073124	0.536379	2.85103	0.000102857	hypothetical protein EE612_007082 [Oryza sativa]
gene-LOC4349299	8.66009	8.72698	8.38255	31.4409	27.8445	11.1117	-1.44984	0.0191091	9.12759	9.22422	8.87355	20.2618	13.6921	16.5352	-0.891018	0.0038044	U-box domain-containing protein 70-like isoform X5 [Oryza sativa Japonica Group]
gene-LOC4345574	0.072752	0.101719	0.045578	2.0471	2.26677	0.945177	-4.5789	0.00369847	0.055633	0.102495	0.036015	0.557129	0.229878	0.222943	-2.37909	0.0180374	U-box domain-containing protein 19 [Oryza sativa Japonica Group]
gene-LOC4336793	76.981	51.6729	52.5059	12.5615	12.2399	33.0713	1.64631	0.00473778	45.3292	45.0097	48.6041	21.3132	17.7566	17.6268	1.29316	1.99948e-05	uncharacterized protein LOC4336793 [Oryza sativa Japonica Group]
gene-LOC4346210	0.078891	0.139956	0.08486	0.192908	0.255198	0.120274	-0.904176	0.0282076	0.210947	0.293701	0.548725	0.061509	0.185266	0.078659	1.69458	0.0223821	ABC transporter G family member 45 isoform X1 [Oryza sativa Japonica Group]
gene-LOC4346217	48.0708	56.1312	57.5055	59.3248	77.1387	45.4113	-0.169559	0.131018	57.0918	51.8051	54.6035	176.667	155.412	146.939	-1.55079	7.57623e-05	sorbitol dehydrogenase isoform X1 [Oryza sativa Japonica Group]
gene-LOC4332036	4.70739	5.70301	4.88978	10.9088	10.3327	7.97177	-0.933075	0.00203154	5.63892	5.17446	4.13973	9.2259	8.75905	7.87854	-0.790471	0.000898987	plant intracellular Ras-group-related LRR protein 7 isoform X1 [Oryza sativa Japonica Group]
gene-LOC4337559	3.19631	3.42595	3.63446	1.50778	1.54165	1.34964	1.2213	3.79835e-05	5.49116	3.81423	4.04488	1.12397	1.83475	1.98859	1.43215	0.00222677	uncharacterized protein LOC4337559 [Oryza sativa Japonica Group]
gene-LOC4336798	4.91101	2.48136	2.94521	16.2987	7.19269	23.0722	-2.17131	0.0151538	1.88584	1.65998	1.86926	3.51859	2.19945	2.28275	-0.563161	0.0292917	receptor-like protein kinase FERONIA [Oryza sativa Japonica Group]
gene-LOC4351526	11.4833	11.8562	14.2508	10.7586	12.0644	13.6192	0.0447548	0.191342	13.9508	14.9371	14.0268	7.61814	7.94601	7.95433	0.867678	1.07001e-05	uncharacterized protein LOC4351526 [Oryza sativa Japonica Group]
Oryza_sativa_newGene_2097	3.90193	2.32475	1.49733	3.21549	3.30439	2.41856	-0.210671	0.155564	0.980049	1.08176	0.726501	2.84902	1.50502	1.97288	-1.18211	0.0111148	hypothetical protein EE612_038817 [Oryza sativa]
Oryza_sativa_newGene_2091	0.065084	0.098876	0.299616	1.12559	0.907251	3.41988	-3.5561	0.0270858	0.935683	1.10358	1.19491	1.75071	3.264	2.43736	-1.20425	0.00849258	Putative retroelement [Oryza sativa Japonica Group]
gene-LOC4346161	2.55481	3.95777	4.51305	0.559937	0.696018	0.793537	2.42752	0.0017449	4.6847	4.40281	4.03265	0.864892	1.48544	1.02403	1.9591	6.36602e-05	CASP-like protein UU-1 [Oryza sativa Japonica Group]
gene-LOC4339702	9.94946	10.6498	9.21523	3.03306	4.5352	1.70566	1.68476	0.000428634	7.49502	7.23697	7.74339	5.28658	5.18606	4.70978	0.565944	0.000113845	serine/threonine-protein kinase STY13 [Oryza sativa Japonica Group]
gene-LOC4333288	6.1463	6.32302	10.0684	4.49151	4.46133	6.05277	0.58684	0.0358936	13.2263	14.3524	12.5779	4.26559	5.66711	3.85789	1.54195	7.75413e-05	protein DETOXIFICATION 40 [Oryza sativa Japonica Group]
gene-LOC4333289	14.5633	12.4208	12.1162	22.702	21.8905	44.7218	-1.19171	0.0224957	17.7801	23.1506	21.7488	18.3896	21.1499	18.2311	0.117659	0.107551	protein DETOXIFICATION 40 [Oryza sativa Japonica Group]
gene-LOC4338250	5.67769	4.92172	5.00322	11.2052	11.7893	9.07275	-1.03931	0.000772158	4.29699	3.74719	4.56866	6.99016	8.26936	8.31202	-0.902153	0.000454343	serine carboxypeptidase 2 isoform X4 [Oryza sativa Japonica Group]
gene-LOC4333283	15.6655	13.5606	14.4574	4.76071	6.09492	4.66136	1.49324	6.33562e-05	13.512	13.4009	12.4621	15.0924	16.9466	15.9703	-0.286033	0.00257656	polyadenylate-binding protein RBP45 isoform X1 [Oryza sativa Japonica Group]
gene-LOC4344303	1.13823	1.27704	0.934887	0.117171	0.138059	0.183549	2.93266	0.000165648	0.662942	0.957622	0.721442	0.176286	0.330656	0.41495	1.34508	0.00355839	cytochrome P450 714B1 [Oryza sativa Japonica Group]
gene-LOC4344307	0.501507	0.604078	0.386427	0.104838	0.15662	0.068346	2.17758	0.00116518	0.223209	0.361971	0.213168	0.127615	0.119082	0.134024	1.06828	0.0111679	probable galacturonosyltransferase 7 [Oryza sativa Japonica Group]
gene-LOC4329959	15.8488	13.5151	10.8396	40.3073	40.8744	12.5529	-1.22126	0.0330723	3.53312	3.3509	3.86246	5.19477	3.77468	3.7242	-0.240244	0.0669583	hydroxycinnamoyltransferase 2 [Oryza sativa Japonica Group]
gene-LOC4329950	18.1684	32.2505	33.0432	8.61915	10.9624	3.75012	1.83883	0.0047856	39.838	23.8464	36.5693	8.95978	9.32001	11.7618	1.73862	0.00228993	hypothetical protein OsJ_07485 [Oryza sativa Japonica Group]
gene-LOC4329957	3.07956	3.07443	2.71082	1.77028	2.76138	1.57712	0.537204	0.0190742	2.61206	3.31351	2.97801	6.27953	6.80499	7.05938	-1.17788	6.40194e-05	pentatricopeptide repeat-containing protein At1g79540 [Oryza sativa Japonica Group]
gene-LOC4329954	0.367874	0.513694	0.447613	0.91281	0.74245	1.01878	-1.00848	0.00196283	0.735942	0.631581	0.901434	1.01077	1.09859	1.15893	-0.526505	0.00512278	cytochrome P450 734A4-like [Oryza sativa Japonica Group]
gene-LOC9271925	0.118898	0.329631	1.05903	3.43174	2.71998	4.2326	-2.78412	0.00119056	2.09892	2.35518	2.68414	2.77488	5.53116	3.60882	-0.739122	0.0321744	putative F-box protein At2g02030 isoform X3 [Oryza sativa Japonica Group]
gene-LOC9267609	0.746937	0.498314	0.600155	3.8478	4.16	4.22611	-2.72887	3.65508e-06	0.864253	0.795445	0.867448	2.13316	1.55565	1.35301	-0.996436	0.00585155	putative disease resistance protein RGA3 isoform X2 [Oryza sativa Japonica Group]
gene-LOC4332189	0.644539	0.755045	0.304423	2.87455	1.96065	1.94665	-1.99275	0.0018161	0.672742	0.63169	0.895772	0.66241	0.740514	0.613603	0.125765	0.133401	protein OPI10 homolog [Oryza sativa Japonica Group]
gene-LOC107275316	10.2124	7.33649	7.91816	15.5299	11.3629	30.3661	-1.16887	0.0358557	5.31715	5.90466	7.64478	8.52211	7.97128	7.3329	-0.336721	0.0252522	protein RER1A [Oryza sativa Japonica Group]
gene-LOC4336618	103.948	88.1367	86.6031	74.308	54.5473	94.7404	0.317759	0.0566166	67.3021	52.0892	78.5841	28.3336	28.0613	27.805	1.23343	0.0019549	putative glycerol-3-phosphate transporter 1 [Oryza sativa Japonica Group]
gene-LOC9267250	112.34	118.078	134.66	6.61229	5.68212	8.08699	4.16288	1.72435e-05	143.518	132.715	141.241	14.0028	17.1824	19.874	3.03144	1.25522e-06	photosynthetic NDH subunit of lumenal location 1, chloroplastic [Oryza sativa Japonica Group]
gene-LOC4334617	20.6799	38.8078	23.0797	1.33886	0.412739	1.79278	4.54197	0.00246726	26.4393	23.848	45.2407	6.65703	17.1233	12.5461	1.3949	0.0139466	Bowman-Birk type trypsin inhibitor [Oryza sativa Japonica Group]
gene-LOC4334614	7.33564	4.88985	3.96531	8.62826	7.79267	4.27242	-0.353992	0.104967	1.95964	2.29285	2.41556	6.66506	5.00051	4.13728	-1.24485	0.00391022	L-type lectin-domain containing receptor kinase IV.1 [Oryza sativa Japonica Group]
gene-LOC4328331	27.507	26.6002	31.386	10.1038	8.6058	5.22711	1.83659	0.00014205	31.5824	30.4922	33.1983	31.9339	28.2811	27.7366	0.115356	0.0467336	uncharacterized protein LOC4328331 isoform X1 [Oryza sativa Japonica Group]
gene-LOC4334611	19.0513	13.4225	13.8334	60.9931	28.2055	63.8424	-1.72461	0.00929301	13.5297	13.6474	16.1122	19.1918	18.5602	17.8999	-0.36242	0.00275753	hsp70 nucleotide exchange factor fes1 isoform X1 [Oryza sativa Japonica Group]
gene-LOC4334618	1.72432	1.9993	2.02499	7.27763	4.04171	2.07046	-1.21985	0.0423276	2.60506	3.6816	2.96886	4.27582	4.35825	4.61982	-0.518028	0.004014	protein NRT1/ PTR FAMILY 5.6 [Oryza sativa Japonica Group]
gene-LOC9268423	0.210241	0.369843	0.728318	4.98677	3.52431	3.79522	-3.23352	0.0003781	0.063729	0.055464	0.048448	0.543176	0.305749	0.423634	-2.92429	0.00145915	hypothetical protein OsJ_29787 [Oryza sativa Japonica Group]
gene-LOC9268428	0.776333	0.518563	1.00969	4.33026	2.57234	4.30714	-2.28217	0.00193475	0.639869	1.2703	1.44184	4.73475	3.30185	3.76763	-1.81621	0.00111197	probable glutathione S-transferase GSTU6 [Oryza sativa Japonica Group]
gene-LOC4331399	4.47774	3.51744	4.04288	1.30902	2.51007	0.956606	1.33382	0.00284853	3.89034	3.90955	4.07304	7.50159	7.45169	5.91142	-0.813387	0.00116489	mitochondrial inner membrane protein OXA1-like [Oryza sativa Japonica Group]
gene-LOC4331390	5.13118	3.85066	5.5596	12.0975	6.78215	20.8452	-1.44987	0.0279993	3.15867	4.22719	3.59015	7.75175	7.86276	6.69485	-1.0233	0.00036516	mitochondrial import inner membrane translocase subunit TIM23-2 [Oryza sativa Japonica Group]
gene-LOC4331394	4.7015	5.48635	6.24965	1.38899	1.98731	1.41865	1.7774	0.000337206	6.39984	6.3817	5.76843	4.51632	4.96026	6.30661	0.233028	0.0462811	pentatricopeptide repeat-containing protein At3g53170 [Oryza sativa Japonica Group]
gene-LOC4325517	21.8676	26.7412	22.7431	5.94422	7.44554	10.607	1.57211	0.000371686	27.9046	26.9098	28.1215	54.4054	63.0504	61.3176	-1.10806	6.95895e-05	proline-rich receptor-like protein kinase PERK8 [Oryza sativa Japonica Group]
gene-LOC4325510	0	0	0	0	0.080407	0.041413	NA	0.0387923	0	0.021374	0.02053	2.68805	2.91463	1.05014	-7.31073	0.00498099	rop guanine nucleotide exchange factor 9 [Oryza sativa Japonica Group]
gene-LOC4327913	1.47342	0.89341	1.33476	3.15088	3.59308	3.67363	-1.4928	0.000180068	1.00623	1.13636	1.16832	0.98065	0.574848	0.475253	0.705215	0.0145633	uncharacterized protein LOC4327913 [Oryza sativa Japonica Group]
gene-LOC4327915	6.41471	6.80262	5.58984	3.0004	2.24457	3.83749	1.05013	0.00127811	5.17544	6.04249	4.77077	2.05491	2.02305	1.88743	1.42237	0.000227523	uncharacterized protein LOC4327915 [Oryza sativa Japonica Group]
gene-LOC4327916	13.2494	9.86864	10.7918	27.4439	18.2842	39.7596	-1.33401	0.0131418	9.10759	9.36324	9.92587	9.16042	16.3369	15.4381	-0.527625	0.0348576	Os01g0286100, partial [Oryza sativa Japonica Group]
gene-LOC4327918	51.6364	51.1058	56.9607	10.7202	9.90965	7.53486	2.50343	7.76865e-06	42.4601	41.7156	45.3622	27.3662	26.906	34.5113	0.545009	0.00183553	protoporphyrinogen oxidase, chloroplastic [Oryza sativa Japonica Group]
gene-LOC9268288	0.424719	0.387475	0.361491	0.144302	0.180977	0.106872	1.44144	0.000232972	0.358445	0.291937	0.256533	0.14211	0.083165	0.152409	1.26379	0.00218157	type I inositol polyphosphate 5-phosphatase 10 isoform X1 [Oryza sativa Japonica Group]
gene-LOC4331935	0.575832	1.535	0.54376	0.049416	0.174923	0.131897	2.89759	0.0198256	0.136675	0.254196	0.574322	0.142774	0.231686	0.202435	0.742509	0.096686	sulfate transporter 1.2 [Oryza sativa Japonica Group]
gene-LOC9266148	8.47877	9.46379	11.7041	3.95665	4.15664	3.14519	1.39686	0.000907952	8.97811	9.58682	8.8182	6.97581	10.3011	9.72062	0.0204578	0.227162	uncharacterized protein LOC9266148 [Oryza sativa Japonica Group]
gene-LOC4329172	1.11684	0.452077	0.705054	0.669788	0.644717	1.02926	-0.0436153	0.231084	0.334115	0.313967	0.363803	0.055092	0.029726	0.082661	2.59499	4.52306e-05	mitogen-activated protein kinase kinase kinase 18 [Oryza sativa Japonica Group]
gene-LOC4337576	8.17415	11.8072	8.40989	5.28787	7.37775	8.90326	0.396493	0.0554715	10.4013	13.3866	9.89413	3.21355	2.64759	2.31021	2.04333	0.000404843	protein DEHYDRATION-INDUCED 19 homolog 6 isoform X1 [Oryza sativa Japonica Group]
gene-LOC4337578	32.6256	30.4819	30.7019	25.6951	31.5485	28.2321	0.134219	0.0507266	34.9825	35.1331	34.5998	18.8898	13.533	15.4321	1.12973	6.85295e-05	uncharacterized protein LOC4337578 [Oryza sativa Japonica Group]
gene-LOC4337852	7.46496	14.6862	11.5769	1.77869	1.69389	0.550971	3.06741	0.00241169	11.9891	10.6191	11.4892	1.06524	1.41677	1.96994	2.93716	8.16085e-06	GATA transcription factor 23 [Oryza sativa Japonica Group]
gene-LOC4337394	27.5963	36.7672	39.3036	67.1773	74.1163	98.5004	-1.20984	0.00276007	41.8858	56.1209	53.6328	96.0518	113.766	107.755	-1.06644	0.000311687	thioredoxin X, chloroplastic [Oryza sativa Japonica Group]
gene-LOC4326358	83.6413	85.7337	71.2265	8.62632	8.3904	20.9606	2.66344	9.71944e-05	22.0872	19.8687	40.7449	7.85203	38.4658	23.6685	0.240828	0.180168	D-amino-acid transaminase, chloroplastic isoform X1 [Oryza sativa Japonica Group]
gene-LOC4328490	24.3691	28.0786	28.2517	61.8332	73.9944	78.9217	-1.41203	0.000258251	32.1991	25.3462	32.3936	73.4176	67.5212	72.025	-1.24359	3.73771e-05	zinc finger protein CONSTANS-LIKE 3 [Oryza sativa Japonica Group]
gene-LOC4328494	0.571571	0.777324	0.41009	0.453955	0.816799	1.02688	-0.385406	0.104071	0.562545	0.285508	0.483447	1.51923	1.08984	1.52001	-1.63277	0.00121413	RING-H2 finger protein ATL56 [Oryza sativa Japonica Group]
gene-LOC9271815	2.78553	2.28672	1.64335	0.536836	0.541356	0.200795	2.39251	0.0016425	0.645736	0.921564	0.640293	0.20563	0.544151	0.546651	0.767928	0.0266952	splicing factor 3A subunit 2 [Oryza sativa Japonica Group]
Oryza_sativa_newGene_920	0	0	0	0	0	0	NA	NA	0.678095	1.00607	0.833318	1.77849	2.17279	1.93707	-1.22588	0.000410302	retrotransposon, putative, centromere-specific [Oryza sativa Japonica Group]
Oryza_sativa_newGene_928	9.27251	11.2051	10.0435	18.1024	22.9256	23.892	-1.08886	0.000908078	5.40908	6.93588	5.98972	5.21248	4.91319	5.12442	0.265758	0.021523	hypothetical protein OsJ_18057 [Oryza sativa Japonica Group]
gene-LOC107280146	0.312392	0.227632	0.448875	1.08859	0.653166	1.23581	-1.59024	0.00591768	0	0.181285	0.495058	0.714824	0.460346	0.664884	-1.44392	0.0193745	metalloendopeptidase OMA1, mitochondrial [Oryza sativa Japonica Group]
gene-LOC112939368	0.435858	0.395658	0.261472	1.10421	3.74229	0.603283	-2.31792	0.0526559	0.27758	0.165352	0.277342	1.72797	1.48982	1.77909	-2.79441	3.0747e-05	uncharacterized protein LOC112939368 [Oryza sativa Japonica Group]
gene-LOC4327006	1.02516	0.914424	0.692896	1.94372	1.93115	4.40296	-1.65283	0.0213447	0.905057	1.01744	0.967147	2.11537	1.77132	2.4167	-1.12523	0.00096316	pathogenesis-related genes transcriptional activator PTI5 [Oryza sativa Japonica Group]
gene-LOC4347696	6.7638	6.61524	4.88599	6.54864	5.82037	7.30895	-0.107496	0.139798	4.77467	3.86163	5.81737	11.8404	9.69367	8.97459	-1.07778	0.00163195	uncharacterized protein LOC4347696 [Oryza sativa Japonica Group]
gene-LOC4324670	2.55547	2.79494	3.16853	2.24773	2.34296	4.03056	-0.0172243	0.239453	2.43316	2.09302	3.04875	1.32656	1.36211	1.0493	1.01897	0.00313308	senescence/dehydration-associated protein At4g35985, chloroplastic [Oryza sativa Japonica Group]
gene-LOC4325987	4.39209	6.00026	4.98024	1.1015	1.51782	1.74502	1.81653	0.000480496	7.04782	5.18199	6.89992	4.98131	6.43343	6.26365	0.113831	0.139024	uncharacterized protein LOC4325987 [Oryza sativa Japonica Group]
gene-LOC4343260	1.02692	1.48456	0.992721	2.66555	3.23863	1.62992	-1.10435	0.0134639	1.32147	0.987181	0.853901	1.80004	1.80652	1.56217	-0.708722	0.00352764	--
gene-LOC4343262	117.436	132.395	142.898	0.344867	0.230695	0.56751	8.42447	1.50739e-05	166.729	147.017	160.122	27.4044	25.7093	37.742	2.38284	1.25954e-05	--
gene-LOC4343267	38.2062	40.1629	43.3813	11.9145	12.7702	9.88005	1.81655	1.86156e-05	38.4988	41.7218	42.0732	37.158	35.7999	39.2339	0.124386	0.022531	peptidyl-prolyl cis-trans isomerase FKBP20-2, chloroplastic [Oryza sativa Japonica Group]
gene-LOC4343268	1.51364	1.15601	1.09312	0.179019	0.359773	0.321314	2.12921	0.000606674	1.05704	1.19439	1.11814	0.712334	0.747151	0.675092	0.658613	0.000195533	nucleobase-ascorbate transporter 11 [Oryza sativa Japonica Group]
gene-LOC4324585	20.1986	24.1786	20.7145	16.9166	19.3468	13.3	0.393196	0.0185695	16.6164	18.4867	18.7302	7.55445	6.10164	8.70175	1.26772	0.00011933	protein RICE FLOWERING LOCUS T 1-like [Oryza sativa Japonica Group]
gene-LOC9272643	1.33005	2.22843	3.12044	0.236645	0.330719	0.504849	2.63902	0.00581819	1.22196	1.22052	1.21945	0.384847	1.22699	0.919793	0.532538	0.0501156	uncharacterized protein LOC9272643 [Oryza sativa Japonica Group]
gene-LOC4350949	29.9905	39.8836	38.4324	10.5619	13.8125	8.27617	1.72994	0.000479934	34.2854	35.294	39.8697	15.8007	17.3375	17.4883	1.11229	0.000100974	protein ELF4-LIKE 4 [Oryza sativa Japonica Group]
gene-LOC4350947	2.66274	2.30278	2.82805	0.549404	0.55962	0.370098	2.39754	5.68021e-05	2.75154	2.29932	2.24629	2.20381	2.26136	2.09777	0.152992	0.0543425	glycine-rich domain-containing protein 1 [Oryza sativa Japonica Group]
Oryza_sativa_newGene_3297	0	0.08662	0.127543	0.434016	0.279396	0.528748	-2.53607	0.00345716	0.193425	0.106306	0.09256	0.543038	0.520539	0.487117	-1.98292	0.000101543	transposon protein, putative, CACTA, En/Spm sub-class [Oryza sativa Japonica Group]
gene-LOC4340791	0.660067	0.610233	0.491156	4.38699	4.6928	1.84688	-2.63301	0.00693499	0.773288	0.980078	0.734882	2.39606	2.91671	2.39731	-1.63161	0.000194372	U-box domain-containing protein 35 [Oryza sativa Japonica Group]
gene-LOC4340792	0.873359	0.618752	0.93398	0.167841	0.394606	0.243372	1.59011	0.00250302	1.13937	0.911368	1.039	0.348492	0.371608	0.567886	1.26237	0.000829148	protein kinase G11A [Oryza sativa Japonica Group]
gene-LOC4340241	16.6188	18.1746	18.342	17.5995	18.8563	14.0336	0.0736905	0.149664	23.2305	26.6493	24.8672	9.13758	8.71044	8.15427	1.52338	2.33566e-05	F-box protein At5g67140 isoform X1 [Oryza sativa Japonica Group]
gene-LOC4338013	13.9634	12.8721	11.2292	27.4169	30.9253	22.8855	-1.09352	0.00106422	12.8206	14.1016	14.9784	31.795	29.0283	28.4267	-1.09088	5.01201e-05	derlin-1 [Oryza sativa Japonica Group]
gene-LOC4338014	79.3942	110.648	105.47	7.7114	10.39	3.54819	3.77081	0.000190223	104.976	89.5547	124.298	72.0897	87.6407	80.9879	0.405438	0.0193313	uncharacterized protein LOC4338014 [Oryza sativa Japonica Group]
gene-LOC4338015	1.79642	2.4851	2.22426	0.776677	0.840944	0.295585	1.76573	0.00110571	3.39213	2.60594	3.18603	5.23126	5.54138	5.61667	-0.835545	0.000200206	transmembrane protein 234 homolog [Oryza sativa Japonica Group]
gene-LOC4344541	16.8169	17.3106	18.2868	31.0467	41.0212	44.2424	-1.14995	0.00149063	21.672	27.0912	25.1056	37.5189	37.7433	32.0099	-0.538238	0.00262858	hypothetical protein OsI_27631 [Oryza sativa Indica Group]
gene-LOC4344548	10.1171	8.51275	7.83927	2.69735	2.12022	1.88128	1.98233	0.000195334	6.97855	5.14636	5.18793	3.49573	2.89148	3.17383	0.856602	0.00368198	glycosyltransferase family 92 protein Os08g0121900 [Oryza sativa Japonica Group]
gene-LOC4349644	0.699194	1.28738	0.996783	1.3626	3.29314	3.65163	-1.47746	0.0180286	0.854408	1.26311	0.810885	2.69769	2.27269	2.84361	-1.41594	0.000473515	protein DETOXIFICATION 21 [Oryza sativa Japonica Group]
gene-LOC4352457	12.7314	3.33898	4.33955	23.0506	13.7361	9.27118	-1.17417	0.0411764	2.99593	4.44366	4.42831	10.7539	8.0416	7.97634	-1.17365	0.00215064	calmodulin-binding protein 60 C isoform X1 [Oryza sativa Japonica Group]
gene-LOC4349648	2.91531	1.87912	1.96649	0.656972	1.07858	0.69792	1.4742	0.00393274	3.6176	3.2809	3.1969	0.096931	0.066556	0.065209	5.46412	3.50953e-06	NAC transcription factor 29 [Oryza sativa Japonica Group]
gene-LOC4341115	5.00753	4.88733	4.10203	1.94178	1.71534	0.84765	1.63558	0.000486712	2.32915	2.81438	2.9196	5.70724	5.61221	6.02658	-1.10519	3.7632e-05	uncharacterized protein LOC4341115 isoform X2 [Oryza sativa Japonica Group]
gene-LOC4332715	3.48835	3.22021	2.32116	5.51893	4.70824	4.2862	-0.684628	0.00560519	1.66729	2.33813	2.82099	10.5298	10.0927	10.6428	-2.19537	6.58654e-06	ricin B-like lectin R40C1 [Oryza sativa Japonica Group]
gene-LOC4332712	109.5	120.636	124.252	268.87	286.783	184.288	-1.06208	0.0039438	123.95	152.476	156.603	135.181	122.797	115.161	0.214745	0.041539	thioredoxin-like 1-2, chloroplastic [Oryza sativa Japonica Group]
gene-LOC4335725	6.11157	4.58084	1.66746	0	0	0	NA	0.00853914	0.08978	0.192781	0.31944	0.030859	0	0	4.286	0.0118029	protein PYRICULARIA ORYZAE RESISTANCE 21 [Oryza sativa Japonica Group]
gene-LOC4339877	15.0661	17.8445	20.0651	4.81431	6.91956	2.70275	1.8756	0.000612069	17.1048	11.8053	16.6326	5.69759	4.76248	4.76856	1.58043	0.00105196	phosphoglycerate mutase-like protein AT74H [Oryza sativa Japonica Group]
gene-LOC4339878	10.0675	9.92316	3.89695	0	0	0	NA	0.00432572	1.70867	1.43393	1.86508	0.432297	0.453311	0.383859	1.97992	0.000154402	WAT1-related protein At3g30340 [Oryza sativa Japonica Group]
gene-LOC4344899	4529.86	5527.11	6096.59	9818.98	9411.45	9535.99	-0.832534	0.000222145	7060.56	7088.6	8229.01	9163.84	8726.23	7792.15	-0.198679	0.0299593	photosystem II 10 kDa polypeptide, chloroplastic isoform X2 [Oryza sativa Japonica Group]
gene-LOC4344890	0.61779	0.448766	0.416387	0.856843	0.905764	0.382149	-0.53235	0.0709005	0.413037	0.474583	0.298717	0.871948	1.16821	0.997612	-1.3565	0.000879264	zinc finger BED domain-containing protein RICESLEEPER 2-like isoform X1 [Oryza sativa Japonica Group]
gene-LOC4342497	38.5866	35.1929	40.8307	13.5483	12.8906	13.6381	1.51589	2.87238e-05	38.4956	36.9527	33.3647	36.3849	37.8703	41.5156	-0.0894186	0.0854807	probable polyribonucleotide nucleotidyltransferase 1, chloroplastic [Oryza sativa Japonica Group]
gene-LOC4342499	4.92006	2.02389	2.38246	3.51192	1.95272	3.10583	0.121947	0.204443	2.21952	2.35814	2.4894	18.1232	17.7087	10.696	-2.71891	0.00137122	probable glutathione S-transferase GSTU6 [Oryza sativa Japonica Group]
Oryza_sativa_newGene_2502	2.47057	2.32603	2.45582	0.789307	1.34935	0.869562	1.26955	0.000359833	2.26052	2.07363	2.0783	1.23991	1.44227	1.36812	0.662846	0.000191569	hypothetical protein OsI_28561 [Oryza sativa Indica Group]
gene-LOC4334451	12.8191	11.6324	12.0133	9.20858	9.14826	5.71257	0.5993	0.00667918	12.5816	11.3687	12.7275	6.1839	6.80038	5.50526	0.988196	0.000110911	uncharacterized protein LOC4334451 [Oryza sativa Japonica Group]
gene-LOC4334453	19.0499	21.2733	24.2366	65.0819	92.6144	57.0167	-1.7337	0.00250753	23.9401	26.3143	28.6345	38.8239	31.8808	26.3457	-0.298911	0.0478714	thioredoxin H2-2 [Oryza sativa Japonica Group]
gene-LOC4334458	17.9228	19.7937	19.6894	8.50242	9.55558	6.1063	1.24832	0.000183552	19.0617	17.6907	18.9369	13.6175	15.0501	14.7162	0.360244	0.000658535	uncharacterized protein LOC4334458 [Oryza sativa Japonica Group]
gene-LOC4350572	8.46706	12.6489	7.68403	2.41549	1.64762	1.8373	2.28718	0.00201346	6.32269	6.71415	6.57913	1.89765	1.38756	1.15212	2.14427	8.546e-06	RecName: Full=Bidirectional sugar transporter SWEET14; Short=OsSWEET14 [Oryza sativa Indica Group]
gene-LOC4350576	0	0	0.053027	0	0.365275	0	-2.78418	0.111303	0	0	0.191726	6.62446	5.95214	1.78168	-6.22669	0.00892631	uncharacterized protein LOC4350576 [Oryza sativa Japonica Group]
Oryza_sativa_newGene_4827	1.12755	1.15982	1.54344	1.27873	1.41316	1.03786	0.038569	0.213757	0.793489	1.40707	1.28757	2.97036	2.36863	3.17517	-1.28741	0.00135987	hypothetical protein DAI22_02g045400 [Oryza sativa Japonica Group]
Oryza_sativa_newGene_4823	0.102694	0.206883	0.270789	2.51185	1.67524	3.70419	-3.76522	0.00363727	0.514988	0.513135	0.364024	3.41927	3.2215	3.85557	-2.9145	2.43181e-05	Putative copia-type polyprotein [Oryza sativa Japonica Group]
gene-LOC4334188	6.51499	7.54169	8.01461	2.00968	3.13886	3.23298	1.39689	0.000380957	4.88839	6.27717	4.53436	11.0451	13.2966	16.5506	-1.38107	0.00189142	uncharacterized protein LOC4334188 [Oryza sativa Japonica Group]
gene-LOC4334182	2.57431	1.74205	0.942604	0.322351	0.548328	0.032419	2.54182	0.0106161	1.83432	0.435342	1.11979	0.369764	0.099071	0.239579	2.25839	0.0238876	isoflavone 2'-hydroxylase [Oryza sativa Japonica Group]
gene-LOC4334183	7.1206	8.17888	9.45248	28.3378	21.3625	65.3618	-2.2168	0.0231069	14.7612	17.7483	20.1281	24.7999	39.4842	29.6558	-0.835642	0.00998981	putative cytochrome P450 [Oryza sativa Japonica Group]
gene-LOC4338832	1.65713	2.1307	1.65782	23.1617	12.1624	47.8304	-3.93262	0.0174973	4.20295	4.81336	4.33065	12.1408	10.3117	9.94197	-1.27924	0.000210088	NAC domain-containing protein 48-like [Oryza sativa Japonica Group]
gene-LOC4350686	32.0939	29.2599	34.3395	7.94911	7.76552	5.45529	2.1764	3.00493e-05	27.7317	31.2416	29.6792	20.728	20.9496	22.3288	0.469945	0.000478587	Os11g0544800, partial [Oryza sativa Japonica Group]
gene-LOC4346970	3.24811	2.76381	2.44321	1.17908	1.74526	0.695336	1.22397	0.00340463	1.93136	1.7656	1.99574	1.25221	0.744589	0.748252	1.05228	0.00142442	type IV inositol polyphosphate 5-phosphatase 9 [Oryza sativa Japonica Group]
gene-LOC4347975	6.07432	4.86888	4.15959	13.0521	10.4462	8.9644	-1.10397	0.00295271	3.73537	4.45987	4.09877	7.98774	6.5491	6.11922	-0.748608	0.00245802	wall-associated receptor kinase 5 [Oryza sativa Japonica Group]
gene-LOC4347971	1.36701	1.2642	0.395303	0.223165	0.561593	0.060653	1.83993	0.0251168	0.223057	0.268044	0.430006	0.943817	1.23817	1.30498	-1.92053	0.000642664	protein NRT1/ PTR FAMILY 8.3 [Oryza sativa Japonica Group]
gene-LOC4347973	0.731289	0.694476	0.400227	1.00657	2.24073	0.534155	-1.05026	0.0694572	0.704392	0.61351	0.319584	1.82752	1.15214	1.29755	-1.38519	0.00506752	cell number regulator 10 [Oryza sativa Japonica Group]
gene-LOC4347972	4.96545	4.56262	5.85027	13.7743	14.7621	12.8733	-1.42907	4.9763e-05	4.57068	3.74836	5.14401	23.9894	24.0924	23.6309	-2.41322	3.54619e-07	uncharacterized protein LOC4347972 [Oryza sativa Japonica Group]
gene-LOC4330606	1.67644	2.06481	1.29487	0.542881	0.753247	0.95922	1.15896	0.00535557	1.46203	0.970294	1.14626	0.359084	0.698761	0.314587	1.38265	0.00435644	protein trichome birefringence-like 19 [Oryza sativa Japonica Group]
gene-LOC4330600	16.0393	12.3827	13.6744	14.2666	8.74268	17.9741	0.0386584	0.225993	13.4426	13.6715	14.3532	5.38458	5.18457	6.46639	1.28343	1.8137e-05	hypothetical protein EE612_013429, partial [Oryza sativa]
gene-LOC4330602	2.83691	2.54252	3.19035	1.29566	0.920459	1.6757	1.13881	0.00139916	1.5233	1.67202	1.70814	0.451974	0.71276	0.6448	1.43818	0.000108288	LRR receptor kinase SERL2-like [Oryza sativa Japonica Group]
gene-LOC4330609	4.31969	3.97876	4.49632	1.13262	1.51136	1.48945	1.63014	3.04713e-05	3.08449	1.63541	2.2383	1.40916	1.73926	1.98029	0.440118	0.0620826	ACT domain-containing protein ACR7 [Oryza sativa Japonica Group]
gene-LOC107279225	59.494	52.7039	49.6472	27.5102	24.2823	16.3383	1.24824	0.000526111	14.4205	13.8056	15.9467	29.543	25.1669	27.336	-0.893273	0.000217888	2-oxoglutarate-Fe(II) type oxidoreductase hxnY-like [Oryza sativa Japonica Group]
gene-LOC107277593	0.462763	0.299468	0.264851	2.43046	2.16306	0.892363	-2.41717	0.00899415	0.282453	0.386851	0.296349	2.29523	1.43483	1.71017	-2.49409	0.00107746	serine/threonine-protein phosphatase 7 long form homolog [Oryza sativa Japonica Group]
gene-LOC4339006	0.750899	0.910534	0.982264	0.112884	0.295587	0.205384	2.10659	0.000358213	0.39654	0.599163	0.635273	0.340483	0.524255	0.477162	0.281458	0.0890949	uncharacterized protein LOC4339006 [Oryza sativa Japonica Group]
gene-LOC4339009	0.941019	0.825288	0.805474	2.30658	2.14447	1.78238	-1.27726	0.000402198	0.733342	1.07803	0.86151	0.377705	0.309913	0.093799	1.77423	0.00220436	protein ESMERALDA 1 isoform X1 [Oryza sativa Japonica Group]
gene-LOC4328243	8.20922	9.57857	10.1798	12.4907	17.5367	16.1531	-0.723528	0.00494106	11.3516	11.868	11.2279	2.18146	2.37807	2.67928	2.25058	7.77834e-07	uncharacterized protein LOC4328243 [Oryza sativa Japonica Group]
gene-LOC4352864	0.798185	0.729928	0.669718	4.78112	3.87711	2.74202	-2.37491	0.00164053	0.929353	1.28905	1.57887	3.23422	1.8939	2.25015	-0.95832	0.0135714	uncharacterized protein LOC4352864 [Oryza sativa Japonica Group]
gene-LOC4352866	3.35546	3.58497	2.6218	2.0678	2.45984	1.70605	0.617262	0.00944407	2.60042	2.27788	2.96481	5.68572	6.52721	6.28117	-1.23757	9.27365e-05	pyridine nucleotide-disulfide oxidoreductase domain-containing protein 2 [Oryza sativa Japonica Group]
gene-LOC107276887	1.1694	1.10085	1.33859	0.387036	0.181955	0.511955	1.73924	0.000530764	0.73275	0.650653	0.53828	0.147326	0.190246	0.314464	1.55935	0.00123898	3-aminomethylindole N-methyltransferase-like [Oryza sativa Japonica Group]
gene-LOC9271885	1.90549	1.16892	1.64043	4.07603	3.83824	7.09991	-1.67104	0.00819859	1.14295	1.262	1.57795	2.58975	3.8399	2.48831	-1.16289	0.00555585	uncharacterized protein LOC9271885 [Oryza sativa Japonica Group]
gene-LOC4323870	1.32721	1.41714	1.48167	0.928437	0.551817	1.39104	0.557597	0.0353138	1.49669	1.1549	1.70921	0.494602	0.650992	0.477418	1.42592	0.00147329	serine/threonine protein phosphatase 2A 57 kDa regulatory subunit B' kappa isoform [Oryza sativa Japonica Group]
gene-LOC4323871	15.3279	15.6463	15.1518	6.06123	6.82368	6.00056	1.2883	1.81714e-06	13.9883	12.9425	15.9936	4.43787	3.76141	2.2451	2.03907	0.000152196	auxin-responsive protein IAA1 [Oryza sativa Japonica Group]
gene-LOC9266400	8.32507	8.7188	9.44197	16.8822	19.066	16.7094	-0.991422	0.000113609	10.471	9.48528	8.46892	17.0326	19.3533	17.8705	-0.932624	0.000160567	NPC intracellular cholesterol transporter 1 [Oryza sativa Japonica Group]
gene-LOC4345552	0.948839	0.534061	0.578302	0.11025	0.074059	0.214659	2.36914	0.00399175	0.24291	0.211487	0.177653	0.123932	0.244815	0.161549	0.253241	0.112053	uncharacterized protein LOC4345552 [Oryza sativa Japonica Group]
gene-LOC9270828	8.00762	8.70651	6.82308	2.136	2.72299	2.16564	1.74445	0.000174192	6.82673	6.67783	6.03557	11.1103	11.0934	11.5329	-0.787874	1.85055e-05	stress response protein NST1 [Oryza sativa Japonica Group]
gene-LOC107276053	3.89079	4.64427	5.01584	1.50108	2.02649	1.49778	1.43109	0.000405195	5.05825	4.13236	5.56224	2.602	2.30536	3.07321	0.88643	0.0022331	uncharacterized protein LOC107276053 isoform X1 [Oryza sativa Japonica Group]
gene-LOC4328108	10.7295	11.6243	11.8272	5.21506	3.85457	5.1301	1.26733	6.87875e-05	8.93511	9.02678	9.65767	7.73656	7.77517	8.12832	0.224458	0.00172144	pentatricopeptide repeat-containing protein At2g17033 [Oryza sativa Japonica Group]
gene-LOC4331214	3.30586	4.02989	3.8433	0.895466	1.88087	0.841712	1.62751	0.000822007	3.08886	3.89821	2.82291	7.88434	7.65974	8.15231	-1.27234	4.89974e-05	DEAD-box ATP-dependent RNA helicase 48 [Oryza sativa Japonica Group]
gene-LOC4330161	6.53668	9.27752	8.79863	0.191544	0.491829	0.646531	4.21002	0.000204763	7.53597	2.92328	4.0635	0.555774	0.885543	0.827742	2.67815	0.0106321	metal-nicotianamine transporter YSL2 isoform X1 [Oryza sativa Japonica Group]
gene-LOC4331540	8.07516	8.36518	9.7054	7.52356	10.119	10.8512	-0.124072	0.131447	9.21589	10.2373	11.0889	28.0581	29.8996	28.8525	-1.50707	3.99835e-06	24-methylenesterol C-methyltransferase 2 [Oryza sativa Japonica Group]
gene-LOC4325704	4.12125	2.44522	2.59279	23.5925	23.6452	52.4519	-3.44414	0.00875452	5.15021	5.17204	10.2397	19.8603	16.4433	15.8695	-1.34333	0.00185505	glutathione S-transferase 4 [Oryza sativa Japonica Group]
gene-LOC4325705	16.5669	23.5677	23.0982	3.46331	4.24502	1.27798	2.81487	0.000433868	22.4961	19.8895	24.6884	10.7524	11.1505	15.7834	0.831711	0.00250423	LOW QUALITY PROTEIN: putative 12-oxophytodienoate reductase 10 [Oryza sativa Japonica Group]
gene-LOC4325702	0	0	0.049541	0.081153	0.27896	0.114241	-3.25927	0.0222818	0	0.080329	0.065097	5.53049	4.19469	2.53875	-6.39799	0.00238578	protein SRC2 [Oryza sativa Japonica Group]
gene-LOC4325709	0.340165	0.138757	0.094169	1.11326	1.01237	0.938414	-2.4186	0.000200704	0	0.036238	0	0	0.235428	0.260796	-3.77542	0.0354103	probable glutathione S-transferase GSTF1 [Oryza sativa Japonica Group]
gene-LOC4327700	3.65941	2.95258	1.263	5.09726	5.56421	4.35214	-0.930921	0.0100051	3.28427	2.59326	2.74731	3.56682	3.34959	3.62928	-0.290082	0.01179	60S ribosomal protein L18a-like protein [Oryza sativa Japonica Group]
gene-LOC4327701	1.49391	1.34838	1.19561	3.34636	1.75031	3.63879	-1.11328	0.0143962	0.592997	1.03641	0.98464	1.25715	0.687394	1.03332	-0.187994	0.151488	Os01g0243000, partial [Oryza sativa Japonica Group]
gene-LOC4327702	3.89124	3.74041	3.98588	1.46337	1.33573	0.608511	1.76947	0.000144528	4.3384	3.71769	4.74449	2.00965	1.52287	1.88619	1.24019	0.000444047	kinesin-like protein KIN-14A isoform X1 [Oryza sativa Japonica Group]
gene-LOC4327708	44.2739	47.988	43.3486	89.7474	91.4693	65.2325	-0.861821	0.00315997	40.0583	45.3516	45.9793	54.7103	48.7994	48.4109	-0.20947	0.0172459	GTP-binding protein SAR1A [Oryza sativa Japonica Group]
gene-LOC9269523	5.07179	3.69648	3.25752	8.5763	11.4894	5.80591	-1.10524	0.0139717	3.8028	4.39019	4.52859	6.57974	4.922	6.1268	-0.470635	0.00983397	hypothetical protein OsJ_06939 [Oryza sativa Japonica Group]
gene-LOC4345923	24.5466	30.681	32.5636	36.9469	33.6855	14.1597	0.0501485	0.225149	32.0755	24.6071	24.886	18.7639	10.0284	11.9279	1.00227	0.00488038	BTB/POZ domain-containing protein At1g55760 [Oryza sativa Japonica Group]
gene-LOC4345925	6.28157	4.09589	4.12228	1.52398	2.24774	0.501151	1.76275	0.00454843	2.37399	1.43575	1.93087	2.00545	1.50353	1.97689	0.0654821	0.200377	probable galactinol--sucrose galactosyltransferase 1 [Oryza sativa Japonica Group]
gene-LOC4348863	8.17932	2.50406	2.88651	30.9875	21.1065	26.0979	-2.52661	0.000785621	1.03889	1.29032	1.28348	11.8928	8.21532	8.71526	-2.99609	0.000473283	receptor like protein 21 [Oryza sativa Japonica Group]
gene-LOC4348868	0.077963	0.079234	0.08848	0.279816	0.274732	0.223877	-1.6638	0.000153343	0.09241	0.088021	0.112043	0.592669	0.236077	0.255138	-1.88983	0.0213581	protein unc-13 homolog [Oryza sativa Japonica Group]
Oryza_sativa_newGene_772	4.14056	4.79057	5.50855	2.20773	1.37386	0.81454	1.71573	0.00102019	4.84301	6.41475	5.38581	4.71106	4.88875	5.31922	0.157811	0.077524	hypothetical protein EE612_027237 [Oryza sativa]
Oryza_sativa_newGene_771	0.126683	0.173415	0.264706	1.38905	1.339	2.76484	-3.28174	0.00620625	0.20239	0.178178	0.318119	0.821338	0.628045	0.84306	-1.71417	0.000693642	Os05g0153450 [Oryza sativa Japonica Group]
gene-LOC9271699	15.8153	14.7747	15.3004	9.68788	7.12111	12.8169	0.631332	0.00792983	10.7569	11.7333	12.1792	4.83354	5.75052	6.44315	1.02581	0.000180486	uncharacterized protein LOC9271699 [Oryza sativa Japonica Group]
gene-LOC9266873	8.27344	8.50999	8.41198	5.7192	5.11297	4.54487	0.712382	0.000174068	8.25166	7.11067	7.90675	3.12365	3.32134	2.96408	1.30629	4.9356e-05	uncharacterized protein LOC9266873 [Oryza sativa Japonica Group]
gene-LOC4324425	55.9251	89.9868	119.642	277.597	249.35	296.468	-1.63261	0.000314866	159.379	205.151	166.111	457.746	496.562	442.983	-1.39683	4.37363e-05	chaperone protein dnaJ C76, chloroplastic [Oryza sativa Japonica Group]
gene-LOC4324426	0.169359	0.296019	0.370645	0.837926	0.759035	0.326224	-1.20188	0.0248497	0.290959	0.235284	0.128373	1.4455	0.897823	0.858792	-2.2903	0.00304477	probable WRKY transcription factor 65 [Oryza sativa Japonica Group]
gene-LOC4343583	1222.89	1705.97	1494.07	1203.61	1068.39	965.918	0.449937	0.0160828	1053.7	846.148	1180.1	3478.94	3248.03	3500.14	-1.73142	1.16921e-05	chlorophyll a-b binding protein CP29.1, chloroplastic [Oryza sativa Japonica Group]
gene-LOC4346579	37.257	27.7786	19.3024	102.087	139.4	30.513	-1.68935	0.0313552	18.8926	15.5847	13.225	71.6367	41.45	53.2561	-1.80203	0.00286453	glutamic acid-rich protein [Oryza sativa Japonica Group]
gene-LOC4347195	0.019266	0.050133	0	1.86587	0.54597	1.15005	-5.68159	0.00951183	0.040739	0	0.073231	0.259862	0.074091	0.270032	-2.40586	0.017925	uncharacterized protein LOC4347195 [Oryza sativa Japonica Group]
gene-LOC4339240	29.2315	28.4763	26.8766	5.59158	5.72639	7.08128	2.20075	3.14527e-06	30.2661	29.454	36.2191	9.34074	9.64826	10.2142	1.71599	0.000122653	cyclic nucleotide-gated ion channel 4 [Oryza sativa Japonica Group]
gene-LOC4331608	43.1052	50.2144	33.9165	261.41	324.519	169.378	-2.56955	0.00246557	31.8387	31.4278	37.7687	143.178	187.624	142.608	-2.22823	0.000294796	probable aquaporin TIP1-1 [Oryza sativa Japonica Group]
gene-LOC4347221	5.4966	6.96417	3.07864	0.644821	0.984216	1.51635	2.30462	0.00590204	2.43568	3.72199	2.79782	0.746324	0.59531	0.630603	2.18294	0.00094977	65-kDa microtubule-associated protein 6 [Oryza sativa Japonica Group]
gene-LOC4347225	0.333375	0.235347	0.304929	1.66654	2.5587	1.14258	-2.61921	0.00561435	0.052286	0	0.070726	0.563216	0.403792	0.370662	-3.44285	0.000757897	1-aminocyclopropane-1-carboxylate oxidase 1 [Oryza sativa Japonica Group]
gene-LOC4347224	3.22569	1.5516	1.03697	0.613405	0.751381	0.342701	1.76772	0.0277832	0.34965	0.466529	0.761964	1.17848	0.564572	0.198359	-0.29888	0.179244	1-aminocyclopropane-1-carboxylate oxidase 1 [Oryza sativa Japonica Group]
gene-LOC4347226	3.70069	4.97304	3.97672	13.8202	22.4215	9.06408	-1.84051	0.012567	5.4657	6.1413	6.01818	23.7087	17.879	17.2379	-1.7388	0.000668201	protein disulfide isomerase-like 2-3 [Oryza sativa Japonica Group]
gene-LOC4331848	128.083	99.7865	99.937	125.969	53.4468	33.2999	0.623923	0.0664081	146.951	71.1732	89.942	49.4514	35.9198	28.5086	1.43573	0.0129323	ethylene-responsive transcription factor ERF073 [Oryza sativa Japonica Group]
gene-LOC4329628	2.02392	1.6709	1.67938	12.3263	18.1579	4.0266	-2.68293	0.0192502	2.02549	3.19355	3.43805	18.6335	9.23434	12.4017	-2.21774	0.00490148	ammonium transporter 3 member 3 [Oryza sativa Japonica Group]
Oryza_sativa_newGene_4208	28.4845	30.9644	28.4073	91.9528	114.986	46.584	-1.5289	0.0128989	22.5399	18.4395	19.9386	29.8445	33.3416	31.7951	-0.640777	0.000482476	hypothetical protein DAI22_12g050600 [Oryza sativa Japonica Group]
Oryza_sativa_newGene_4209	1.59744	1.59152	2.41194	2.75608	3.63717	5.24636	-1.05531	0.0152312	1.80666	1.95942	1.97455	2.92004	3.80129	3.14183	-0.78084	0.00175894	hypothetical protein EE612_058072 [Oryza sativa]
Oryza_sativa_newGene_4201	4.40126	4.38066	4.12466	0.696665	0.861946	0.564348	2.60396	2.09379e-06	3.69407	3.45963	4.69467	10.0339	9.85303	10.1504	-1.34207	2.46006e-05	hypothetical protein OsI_37548 [Oryza sativa Indica Group]
Oryza_sativa_newGene_3469	1.69967	1.84004	1.75875	0.6534	0.715732	0.832386	1.26707	2.49635e-05	1.95045	1.90324	1.95919	2.09863	2.6414	3.08471	-0.428788	0.0196813	hypothetical protein LOC_Os10g24970 [Oryza sativa Japonica Group]
Oryza_sativa_newGene_3463	0.146442	0.158716	0.096754	0.451137	0.556454	0.804529	-2.17273	0.00288718	0.129388	0.245992	0.333112	0.472721	0.659051	0.393897	-1.10662	0.0125691	putative integrase [Oryza sativa Japonica Group]
gene-LOC4331847	28.5913	31.5553	36.6582	9.36471	6.08835	7.6849	2.06482	0.000159798	27.8736	16.7779	18.9439	2.51976	1.7146	1.75914	3.40745	0.00121795	ethylene-responsive transcription factor ERF073 [Oryza sativa Japonica Group]
gene-LOC4349102	1.155	1.33965	1.03086	4.55528	4.45432	6.02706	-2.09258	0.000436954	0.502236	0.325669	0.4775	0.999703	1.03031	0.854864	-1.14401	0.000606934	aquaporin NIP3-1 [Oryza sativa Japonica Group]
gene-LOC4336334	1.46876	1.15238	0.955076	0.121965	0.154749	0.64917	1.94953	0.00440678	1.0052	0.949595	0.88825	0.052089	0.190925	0.361492	2.23361	0.000363972	uncharacterized protein At4g06744 [Oryza sativa Japonica Group]
gene-LOC4333674	9.87893	11.3971	10.7864	2.33564	2.36522	0.978433	2.4971	3.94923e-05	15.0979	14.0327	14.016	4.60264	5.45888	4.76417	1.54115	7.2278e-06	disease resistance protein RGA5-like [Oryza sativa Japonica Group]
gene-LOC4333677	1.84892	1.74628	1.09202	0.666336	1.3212	0.601148	0.856513	0.0253872	1.35993	1.55723	0.690352	5.15342	5.7825	5.60817	-2.19724	4.52057e-05	acidic leucine-rich nuclear phosphoprotein 32-related protein 2 [Oryza sativa Japonica Group]
gene-LOC4333679	1.71754	1.58945	2.64934	0.534873	0.66116	0.040816	2.26775	0.00371996	2.37275	2.36055	2.0892	2.47597	1.98397	2.17224	0.0408154	0.18222	deoxyuridine 5'-triphosphate nucleotidohydrolase-like [Oryza sativa Japonica Group]
gene-LOC4336484	2.96093	3.67723	1.65105	11.7032	17.7778	7.19605	-2.14557	0.0096926	2.14145	1.88755	1.26613	4.18982	4.06601	2.10397	-0.968257	0.0200163	thioredoxin M2, chloroplastic [Oryza sativa Japonica Group]
gene-LOC4336489	4.61312	3.07794	3.42725	9.37558	6.75551	5.86235	-0.984135	0.00865699	2.34268	2.00083	2.88163	6.09396	4.14619	3.91455	-0.970182	0.00876597	L-type lectin-domain containing receptor kinase IV.1 [Oryza sativa Japonica Group]
gene-LOC9270841	1.46812	0.947264	1.00398	0.338417	0.408947	0.487322	1.46958	0.00323417	0.984243	0.878866	1.07873	0.17404	0.323344	0.364064	1.77188	0.000263616	cytochrome P450 714C3 [Oryza sativa Japonica Group]
gene-LOC4345261	0.925594	1.11524	0.820031	0.423629	0.305879	0.200196	1.62161	0.000988103	0.605579	0.495367	0.651507	0.56076	0.3714	0.309491	0.497116	0.0317941	fasciclin-like arabinogalactan protein 1 [Oryza sativa Japonica Group]
gene-LOC4345266	0.34231	0.282187	0.37349	0.147706	0.117336	0.096954	1.46305	0.000568545	0.274422	0.365151	0.38935	0.269669	0.183893	0.25265	0.542962	0.017411	uncharacterized protein LOC4345266 [Oryza sativa Japonica Group]
gene-LOC4335682	7.3077	7.02608	9.10152	6.50127	3.36865	8.93028	0.317936	0.105943	13.7082	8.35736	11.3622	6.04309	6.21606	2.97745	1.13351	0.00792513	ACT domain-containing protein ACR6 [Oryza sativa Japonica Group]
gene-LOC4345480	2.65271	2.77117	2.63878	9.63209	11.0584	8.32707	-1.8476	0.000225663	2.81139	2.58175	2.91616	2.63624	1.65875	1.95909	0.40993	0.0220919	DIBOA-glucoside dioxygenase BX6 [Oryza sativa Japonica Group]
gene-LOC4343886	10.9069	9.75194	9.24731	23.3062	25.2437	29.6018	-1.38584	0.000280781	8.74532	9.39573	10.1809	17.3227	12.4931	11.0246	-0.528074	0.0246892	serine/threonine-protein kinase RIPK [Oryza sativa Japonica Group]
Oryza_sativa_newGene_4785	0	0	0	0	0	0	NA	NA	0	0	0	9.48721	9.91031	3.55235	NA	0.00508639	hypothetical protein OsI_00497 [Oryza sativa Indica Group]
gene-LOC4342285	9.96201	7.73989	7.68568	7.83028	7.81674	5.99488	0.230295	0.066489	7.28844	7.92802	7.00281	4.24999	3.25649	3.38154	1.02907	0.000202501	Os07g0121200 [Oryza sativa Japonica Group]
gene-LOC4342286	0.31146	0.148946	0.089515	0.694438	0.300024	1.07828	-1.91424	0.0240364	0.201104	0.078578	0.132656	0.26976	0.20459	0.26658	-0.84551	0.0142273	--
gene-LOC4342287	12.7632	7.26687	7.25335	21.6173	24.5525	11.9283	-1.09047	0.0180555	7.42258	6.92766	7.08096	22.3602	11.2926	14.8163	-1.17735	0.0127378	hypothetical protein EE612_036871, partial [Oryza sativa]
gene-LOC4342282	4.37969	2.51241	2.58522	1.04365	0.637273	0.453994	2.1503	0.00455951	0.70386	1.58272	1.85452	1.33983	1.17521	0.570917	0.424298	0.112014	uncharacterized protein LOC4342282 isoform X1 [Oryza sativa Japonica Group]
gene-LOC4342289	0.274705	0.160915	0.314817	3.08867	4.37357	0.716973	-3.44616	0.0205088	0.113119	0.249266	0.1681	5.43053	2.07934	3.13674	-4.32694	0.00677896	uncharacterized protein LOC4342289 isoform X1 [Oryza sativa Japonica Group]
gene-LOC4338978	9.37776	9.27515	9.46594	58.0703	63.3305	72.1939	-2.78343	4.50666e-05	6.47974	11.1672	10.6296	35.9229	25.3941	25.2154	-1.61363	0.00179419	transcription factor ILR3 [Oryza sativa Japonica Group]
gene-LOC4338977	1.71723	1.5588	1.3028	0.799402	0.262064	0.53863	1.51682	0.00180672	0.956995	1.09614	1.31501	0.374331	0.532868	0.461518	1.29913	0.00106177	BEL1-like homeodomain protein 9 [Oryza sativa Japonica Group]
gene-LOC4338971	12.9455	15.6412	14.7299	2.17622	3.30322	2.01627	2.53078	4.44828e-05	13.8057	14.6005	13.7211	6.28894	5.03447	6.02973	1.27956	1.59251e-05	protein GUCD1 isoform X3 [Oryza sativa Japonica Group]
gene-LOC4338970	59.7906	66.8299	77.737	80.0729	104.047	55.8636	-0.231837	0.117221	92.3994	84.4654	73.6297	26.9639	13.4225	18.2171	2.09572	0.000171117	uncharacterized protein LOC4338970 isoform X1 [Oryza sativa Japonica Group]
gene-LOC4350720	2.34076	3.21016	2.29182	1.28412	1.34873	0.27357	1.43211	0.00574439	2.25906	2.73701	1.51465	0.774653	1.01459	1.14645	1.14911	0.00819361	phytosulfokines 4-like [Oryza sativa Japonica Group]
gene-LOC4332950	0.767324	0.808244	0.483388	0.137066	0.109216	0.251735	2.04765	0.00235402	0.690665	0.577443	0.547638	0.481383	0.480401	0.247738	0.586125	0.0214783	glucan endo-1,3-beta-glucosidase 1 [Oryza sativa Japonica Group]
gene-LOC4327546	0.504347	0.317232	0.449015	2.49374	3.0143	3.98279	-2.90103	0.000845145	1.48301	0.933865	1.25304	1.4669	2.22474	2.14906	-0.670394	0.0165995	UDP-glycosyltransferase 87A2 isoform X1 [Oryza sativa Japonica Group]
gene-LOC4327545	0.44986	0.490236	0.226652	1.62776	1.34693	0.643156	-1.63264	0.0137105	0.584206	0.778289	0.757252	1.43154	0.804592	0.836012	-0.535354	0.0525969	UDP-glycosyltransferase 87A1 [Oryza sativa Japonica Group]
gene-LOC4327541	147.501	168.387	175.391	43.0444	37.8655	35.1349	2.08186	3.38882e-05	185.158	186.52	201.994	86.9601	101.243	105.253	0.967082	6.77393e-05	50S ribosomal protein L34, chloroplastic [Oryza sativa Japonica Group]
gene-LOC4333999	79.7126	93.2464	94.809	41.7688	40.1212	26.7656	1.30122	0.000354029	108.907	115.141	101.937	43.3313	41.0927	40.7752	1.38058	1.68665e-05	uncharacterized protein LOC4333999 [Oryza sativa Japonica Group]
gene-LOC4333995	19.5161	19.9669	21.5691	11.0271	14.7946	13.2921	0.642362	0.00109539	21.5592	17.0356	23.0657	6.06498	7.7488	6.90892	1.57313	0.000474436	lecithin-cholesterol acyltransferase-like 1 [Oryza sativa Japonica Group]
gene-LOC4336812	39.8116	35.5341	36.8764	24.127	23.0999	24.8881	0.637985	0.000152337	32.2691	28.6128	28.8363	14.8411	13.5773	13.4786	1.09855	5.65414e-05	uncharacterized protein LOC4336812 [Oryza sativa Japonica Group]
gene-LOC4333339	0.575645	0.376528	0.070799	0.428921	1.15596	0.112691	-0.730702	0.136684	0.067378	0.125488	0.271805	1.18049	0.40015	0.863791	-2.39522	0.0120446	AAA-ATPase At3g50940 [Oryza sativa Japonica Group]
gene-LOC107281996	1.73832	1.50792	1.74802	2.9648	3.50081	4.32736	-1.11175	0.00218677	2.55764	1.34564	1.8606	1.92181	1.75519	3.3043	-0.276456	0.134562	uncharacterized protein LOC107281996 [Oryza sativa Japonica Group]
Oryza_sativa_newGene_570	0.823946	0.713661	0.261555	2.30315	1.70336	1.01565	-1.48098	0.0146776	0.942173	1.09238	0.631803	2.11246	1.96559	1.48085	-1.05993	0.00365743	hypothetical protein OsI_16757 [Oryza sativa Indica Group]
Oryza_sativa_newGene_572	4.11853	6.18158	4.97161	0.934924	1.15893	0.403386	2.61246	0.000658962	6.997	4.1381	6.11927	1.62926	2.15641	1.23392	1.78132	0.00250941	OSJNBb0020O11.13 [Oryza sativa Japonica Group]
gene-LOC4329862	63.4554	63	65.624	7.14673	7.30767	6.19979	3.2172	8.43116e-08	50.8943	38.7311	52.3455	22.871	31.459	30.0015	0.751453	0.00480934	rhodanese-like domain-containing protein 11, chloroplastic [Oryza sativa Japonica Group]
gene-LOC4335897	2.79375	1.50513	2.46977	0.391086	0.872755	0.731643	1.76213	0.0045507	1.79836	1.82623	1.74244	1.85212	2.53808	2.58458	-0.378026	0.0218825	psbP domain-containing protein 2, chloroplastic [Oryza sativa Japonica Group]
gene-LOC4335896	4.10197	5.62344	4.3121	11.1097	14.9047	3.89469	-1.0913	0.0450884	2.95644	2.69743	2.27252	15.7276	8.92295	10.8406	-2.16272	0.00267678	probable L-ascorbate peroxidase 7, chloroplastic [Oryza sativa Japonica Group]
gene-LOC4335899	0.55569	0.333423	0.348782	1.08274	1.50471	0.747864	-1.42994	0.00965208	0.267968	0.466509	0.452537	1.23554	0.839323	0.593027	-1.16836	0.0167677	amino-acid permease BAT1 homolog [Oryza sativa Japonica Group]
gene-LOC4324391	18.8686	16.9833	16.4015	1.8212	1.51286	0.947512	3.60931	8.67388e-06	16.6369	12.0283	14.7474	4.60005	4.58725	6.11511	1.50435	0.000702098	O-acyltransferase WSD1 [Oryza sativa Japonica Group]
gene-LOC4324158	17.0816	18.1901	15.5399	0	0	0	NA	6.26947e-06	18.5445	13.4084	16.3058	2.24296	2.89786	2.94926	2.57657	0.000219967	heat stress transcription factor C-1b [Oryza sativa Japonica Group]
gene-LOC4324159	3.24508	2.1357	1.6051	6.36431	7.55667	4.91662	-1.4311	0.0029846	1.28879	1.3781	1.52847	5.33875	4.8807	4.38748	-1.79979	6.3863e-05	BURP domain-containing protein 3 [Oryza sativa Japonica Group]
gene-LOC4324152	39.4666	39.9795	46.4606	12.7456	14.0466	11.4413	1.71945	6.2443e-05	43.3734	39.0818	43.8142	36.2904	38.3431	39.46	0.14629	0.0209519	GTP-binding protein At2g22870 [Oryza sativa Japonica Group]
gene-LOC107278715	1.59383	1.21003	1.25451	0.460883	0.633175	0.37798	1.46308	0.000944345	1.03836	1.00321	0.908371	0.540758	0.594437	0.658687	0.717603	0.000431587	monosaccharide-sensing protein 2 [Oryza sativa Japonica Group]
gene-LOC107278718	1.06413	1.61595	0.849166	3.44627	3.8905	1.16041	-1.26763	0.0329277	1.13854	1.73814	1.60305	5.78027	3.61674	4.53988	-1.63742	0.00211415	receptor-like protein 52 [Oryza sativa Japonica Group]
gene-LOC4331405	7.29783	11.411	10.291	3.22594	2.39242	2.46948	1.84222	0.00129	12.4406	10.6601	10.8173	3.56077	2.96932	1.95273	1.99944	8.18611e-05	F-box protein PP2-A13 [Oryza sativa Japonica Group]
gene-LOC4331402	1.32968	0.941504	1.18847	4.67999	2.55816	6.86036	-2.02685	0.0116752	0.7134	0.492502	0.575499	1.01331	0.743407	1.25618	-0.75814	0.0159645	RHOMBOID-like protein 2 [Oryza sativa Japonica Group]
gene-LOC4336531	4.612	5.04072	6.3652	9.63536	9.38787	10.0211	-0.85857	0.000369932	6.46819	7.19337	7.34053	9.94662	10.688	9.86903	-0.538448	0.000269863	uncharacterized protein LOC4336531 [Oryza sativa Japonica Group]
gene-LOC4350407	2.63461	1.98012	3.08718	1.03586	1.28584	1.88021	0.874169	0.0114391	3.60083	3.5575	3.48071	1.59574	2.31929	1.16092	1.06762	0.001368	magnesium-dependent phosphatase 1 [Oryza sativa Japonica Group]
gene-LOC4349210	4.66638	5.27626	2.50983	40.206	67.1681	8.24745	-3.21491	0.0284717	12.9579	12.6355	21.4065	105.32	55.462	61.0185	-2.23854	0.00552096	probable glutathione S-transferase GSTU6 [Oryza sativa Japonica Group]
gene-LOC4349216	16.992	16.9292	14.3384	34.3938	39.7288	45.1744	-1.30567	0.00046208	31.0105	36.8772	32.0254	68.7022	73.5004	66.149	-1.06028	5.29664e-05	heavy metal-associated isoprenylated plant protein 39 [Oryza sativa Japonica Group]
gene-LOC4345359	7.82063	5.72158	3.97739	9.78862	10.4441	6.77714	-0.624518	0.0291258	4.56039	4.31454	5.10432	13.9028	9.6704	10.7996	-1.29798	0.00153899	--
gene-LOC9269317	11.9088	13.3714	10.0545	21.4464	31.7184	17.7145	-1.00428	0.0127352	8.40192	9.98005	10.054	19.2929	16.3016	15.5074	-0.84566	0.00100782	peptidyl-prolyl cis-trans isomerase FKBP15-1 [Oryza sativa Japonica Group]
gene-LOC4342042	3.0599	2.97593	2.49994	7.16301	5.83427	8.31598	-1.32016	0.0011182	2.49528	2.79439	3.36655	3.11806	3.38626	2.61182	-0.0746852	0.169268	uncharacterized protein LOC4342042 [Oryza sativa Japonica Group]
gene-LOC9271153	12.8128	11.6814	11.3625	8.47047	7.88854	5.98228	0.682529	0.00165886	12.9329	13.1693	10.9489	5.94934	6.2886	6.47835	0.985221	0.000265245	uncharacterized protein LOC9271153 [Oryza sativa Japonica Group]
gene-LOC4349962	0.040652	0.060516	0.10114	0.460759	0.445857	1.29621	-3.44473	0.01924	0.471372	1.99333	1.72895	0.443886	0.319915	0.451898	1.78642	0.0257509	aspartic proteinase Asp1 [Oryza sativa Japonica Group]
gene-LOC4349966	78.9844	75.6445	68.4544	22.3067	26.2446	11.436	1.89485	0.000137804	63.5807	58.6731	58.5964	73.5111	52.5994	59.6707	-0.0388093	0.202196	aldehyde dehydrogenase family 3 member H1 [Oryza sativa Japonica Group]
gene-LOC4349969	0.295896	0.28826	0.314885	0.882114	1.41555	0.564394	-1.67059	0.0144905	0.368668	0.260628	0.436384	1.01764	0.542846	0.644198	-1.0488	0.0170763	Os11g0186800, partial [Oryza sativa Japonica Group]
gene-LOC4346299	21.1708	13.1426	11.1757	25.2681	25.2763	35.5358	-0.920162	0.0105024	9.87889	14.3682	12.0881	15.8154	13.6003	12.8453	-0.217961	0.0693808	monodehydroascorbate reductase 4, cytosolic-like [Oryza sativa Japonica Group]
gene-LOC4346292	8.29401	6.84035	12.1017	0.299156	0.092737	1.21737	4.08105	0.00150343	2.87022	11.4278	17.1264	0.076679	0.105544	0.555534	5.4126	0.0172869	--
gene-LOC4350255	58.4018	80.693	81.1799	15.84	17.2938	18.0282	2.10616	0.000427879	71.7897	76.6087	74.986	21.9246	24.0249	23.2966	1.68972	1.21518e-06	tetrapyrrole-binding protein, chloroplastic [Oryza sativa Japonica Group]
Oryza_sativa_newGene_2013	2.12449	2.15247	2.01695	0.252674	0.390716	0.078419	3.12427	1.20479e-05	2.44901	1.73041	1.78711	2.16836	2.55183	2.89203	-0.351424	0.0382047	hypothetical protein DAI22_07g095332 [Oryza sativa Japonica Group]
gene-LOC4324218	10.1015	8.49177	6.40669	1.35744	0.499149	1.2934	2.9885	0.00068507	2.00701	3.21305	2.95317	9.24658	7.3418	12.1523	-1.81412	0.00225651	dnaJ homolog subfamily B member 7 [Oryza sativa Japonica Group]
gene-LOC4346438	0.02345	0.126677	0.17312	0.589257	0.846821	0.801275	-2.79108	0.000541432	0.028578	0.217209	0.088484	1.49427	1.12217	0.47282	-3.20817	0.00974559	cinnamoyl-CoA reductase 2 [Oryza sativa Japonica Group]
gene-LOC4346431	19.8892	19.0067	17.3529	7.04434	8.54288	7.20337	1.30338	5.63738e-05	17.4718	16.566	16.2156	9.67439	12.4549	10.9915	0.601487	0.000745236	ankyrin repeat domain-containing protein 50 [Oryza sativa Japonica Group]
gene-LOC4347525	2.29924	3.02449	3.17819	1.14695	0.926359	0.806336	1.5619	0.000726899	3.21053	3.59816	2.92862	2.31484	2.29017	3.00964	0.354745	0.0203577	uncharacterized protein LOC4347525 [Oryza sativa Japonica Group]
gene-LOC4340558	32.491	21.4617	15.9851	62.1143	47.0866	48.9072	-1.17677	0.00307716	32.7145	28.1014	22.5726	22.3001	20.9198	13.6043	0.553343	0.0225926	aquaporin NIP2-2 [Oryza sativa Japonica Group]
gene-LOC4340553	0.856683	0.717929	0.865503	0.167509	0.28539	0.035074	2.32208	0.000420978	0.412681	0.465852	0.534095	0.152347	0.181227	0.076642	1.78393	0.000516281	transcription factor TCP15 [Oryza sativa Japonica Group]
gene-LOC4350871	10.9567	11.8648	13.584	21.3343	21.5734	24.1921	-0.882151	0.000256614	13.4623	13.1113	15.4223	24.7743	21.7854	20.2858	-0.670579	0.00132074	peptidyl-prolyl cis-trans isomerase CYP23 [Oryza sativa Japonica Group]
gene-LOC4350873	208.834	240.376	285.231	441.133	500.848	468.016	-0.940975	0.000328685	322.661	326.66	310.786	203.883	241.247	177.558	0.624688	0.00103595	ABC transporter F family member 5 [Oryza sativa Japonica Group]
gene-LOC4349520	45.2788	31.6805	32.4707	38.5767	41.6907	25.6492	0.0470786	0.216939	39.1363	28.9309	33.7972	19.3467	10.4155	10.5397	1.33773	0.00198845	urea-proton symporter DUR3 [Oryza sativa Japonica Group]
Oryza_sativa_newGene_2909	2.19412	1.917	2.86692	0.718712	0.663931	0.566945	1.83965	0.00105111	2.69493	1.94566	2.03501	0.741775	0.686495	1.05008	1.42951	0.00148045	hypothetical protein [Oryza sativa Japonica Group]
Oryza_sativa_newGene_2907	3.21203	3.53794	3.63376	3.24483	4.18669	4.46887	-0.196683	0.066529	2.98597	3.17289	3.91746	0.598183	0.897109	1.46296	1.76815	0.000847402	hypothetical protein OsJ_28621 [Oryza sativa Japonica Group]
gene-LOC4343605	40.0781	40.4892	43.5941	45.1588	56.5954	47.4737	-0.265302	0.0211733	42.6586	42.2014	38.5886	18.3348	17.5849	18.1395	1.1913	1.49607e-05	myosin-1 isoform X1 [Oryza sativa Japonica Group]
gene-LOC4338789	3.45374	4.71997	3.39273	0.53361	0.951324	0.517668	2.53	0.000547498	2.64781	2.33218	2.78842	2.01135	2.16261	2.00144	0.331088	0.00534035	uncharacterized protein LOC4338789 [Oryza sativa Japonica Group]
gene-LOC4338780	11.1503	10.7158	14.1082	3.87018	3.74613	2.8903	1.77567	0.00039182	11.7579	11.0096	10.331	12.1718	13.5547	14.1522	-0.268846	0.00860374	uncharacterized protein LOC4338780 [Oryza sativa Japonica Group]
gene-LOC4341603	5.91315	7.27204	6.41274	2.15898	2.36556	2.35532	1.51025	0.000114875	5.04824	4.63645	5.86271	3.08934	2.93253	3.55993	0.698305	0.00202517	serine/threonine-protein kinase HT1 [Oryza sativa Japonica Group]
gene-LOC4332805	92.9043	108.459	105.261	22.9626	19.4081	18.7076	2.32774	1.91534e-05	105.926	85.9749	96.9666	58.0593	64.2553	80.5221	0.510091	0.0078895	uncharacterized protein LOC4332805 [Oryza sativa Japonica Group]
gene-LOC4332803	9.5391	8.63689	7.72692	3.74174	2.9052	3.32556	1.37709	0.000192557	7.6573	7.80088	7.15028	9.08346	9.37143	9.50523	-0.306508	0.000392912	peter Pan-like protein isoform X2 [Oryza sativa Japonica Group]
gene-LOC4339786	19.7778	19.026	18.7912	61.7749	112.429	76.3583	-2.12115	0.00323306	26.1823	20.7012	23.7466	88.6625	73.7456	67.3422	-1.70171	0.000309114	probable esterase KAI2 [Oryza sativa Japonica Group]
gene-LOC4345385	9.03234	9.61776	13.1297	21.8467	30.4959	19.9714	-1.18616	0.00446972	15.4812	17.8002	17.8487	22.6084	23.1546	19.309	-0.347863	0.00789419	pirin-like protein isoform X2 [Oryza sativa Japonica Group]
gene-LOC4349185	0	0	0	0.117797	0.535862	0	NA	0.0628145	0.372801	0.72678	1.04255	4.0628	2.48965	2.84354	-2.133	0.00232382	uncharacterized protein LOC4349185 [Oryza sativa Japonica Group]
gene-LOC4344389	52.879	51.946	57.7897	1.12023	1.3579	1.99738	5.18326	2.16787e-06	51.5471	40.6222	49.9423	0.823286	1.01731	1.2016	5.54577	4.22617e-05	omega-3 fatty acid desaturase, chloroplastic [Oryza sativa Japonica Group]
gene-LOC4344387	17.7671	14.3365	13.7703	6.34313	10.4826	4.62209	1.09684	0.00476387	16.3749	13.5353	13.9226	5.80892	4.43747	5.78334	1.45126	0.000186865	protein trichome birefringence-like 28 isoform X1 [Oryza sativa Japonica Group]
Oryza_sativa_newGene_4430	0.85014	0.972345	1.06002	1.64456	1.64324	3.55074	-1.24636	0.0269535	1.81209	1.71433	1.60261	0.28967	0.382135	0.760516	1.84033	0.000349301	expressed protein [Oryza sativa Japonica Group]
gene-LOC4332373	3.3407	3.19406	2.14479	1.15751	0.732906	0.416767	1.91149	0.00201005	1.0131	1.17673	1.50354	0.387159	0.285259	0.337739	1.87036	0.000925314	probable mannose-1-phosphate guanylyltransferase 1 [Oryza sativa Japonica Group]
gene-LOC4336696	16.3822	9.9977	11.9956	25.1756	20.3252	23.8842	-0.854436	0.00305064	10.8	12.8953	12.943	11.9404	12.3429	11.9409	0.016396	0.214289	ORM1-like protein 3 [Oryza sativa Japonica Group]
gene-LOC4332375	23.6185	22.5042	23.1256	11.0055	10.6386	7.86141	1.2308	5.54489e-05	22.2126	22.1263	27.2734	18.5716	18.3285	18.5416	0.369237	0.00850722	tropinone reductase homolog At5g06060 [Oryza sativa Japonica Group]
gene-LOC4344924	1.10642	1.42543	0.698367	0.279673	0.893962	0.878813	0.654288	0.0624509	0.949564	1.21387	1.28029	2.28156	2.63972	2.87959	-1.17966	0.000486294	histone-lysine N-methyltransferase ASHR2 [Oryza sativa Japonica Group]
gene-LOC4349559	1.43301	2.07624	2.52289	0.782757	0.738234	1.5369	0.980132	0.0181013	1.79723	1.81545	2.62311	0.205078	0.393868	0.442373	2.58216	0.000889021	uncharacterized protein LOC4349559 [Oryza sativa Japonica Group]
gene-LOC4349555	58.2055	54.5167	53.7885	26.9018	18.9898	25.7575	1.2166	9.03219e-05	9.18099	8.36955	8.98232	4.87178	4.37165	4.43076	0.956325	3.08043e-05	uncharacterized protein LOC4349555 [Oryza sativa Japonica Group]
gene-LOC4342568	0.541689	0.416546	0.555969	0.499677	0.67378	0.439362	-0.091025	0.178128	0.597637	0.815186	0.603622	0.422158	0.196157	0.252726	1.211	0.00449457	guanylate-binding protein 4 isoform X2 [Oryza sativa Japonica Group]
gene-LOC4342564	13.9505	14.4897	13.6678	6.13518	7.83857	3.22917	1.29144	0.000928704	9.81564	9.27663	9.61334	30.9539	29.4014	27.0527	-1.60643	1.71812e-05	pyruvate kinase isozyme A, chloroplastic [Oryza sativa Japonica Group]
gene-LOC4351394	1.51477	2.11828	1.28351	10.4004	9.65297	8.61628	-2.54381	4.00274e-05	1.32882	2.14723	0.866419	7.00492	5.97972	7.53444	-2.24038	0.000199277	calmodulin-binding protein 25 [Oryza sativa Japonica Group]
gene-LOC4335343	12.8293	12.8004	18.2394	22.446	22.5649	25.6065	-0.68682	0.00321137	22.7846	27.9973	23.112	12.6662	12.515	11.9164	0.994127	0.000490451	very-long-chain (3R)-3-hydroxyacyl-CoA dehydratase PASTICCINO 2A [Oryza sativa Japonica Group]
gene-LOC4335345	1.89873	1.27055	0.801894	0.172277	0.145739	0.383327	2.50137	0.00722149	0.406	0.625311	0.931202	0.04753	0.083288	0.056145	3.39188	0.0044738	UDP-glycosyltransferase 92A1 isoform X1 [Oryza sativa Japonica Group]
gene-LOC4351644	1.77717	2.04988	1.12571	8.20571	20.2656	5.96525	-2.79764	0.0229338	1.07833	2.09895	2.68478	8.49298	6.39931	5.54645	-1.80183	0.00202284	dirigent protein 22 [Oryza sativa Japonica Group]
gene-LOC4334695	45.7628	49.1481	56.7589	40.9157	48.6248	39.9147	0.228481	0.0392833	56.0207	49.0894	51.6742	16.5127	16.9494	16.6554	1.6454	1.5489e-05	translocase of chloroplast 159, chloroplastic [Oryza sativa Japonica Group]
gene-LOC4330338	5.8259	4.25856	5.8493	0.581228	0.256328	1.28112	2.91086	0.000404899	2.21817	1.67858	2.33126	1.14145	1.70059	1.46063	0.53354	0.0169889	heavy metal-associated isoprenylated plant protein 45 isoform X1 [Oryza sativa Japonica Group]
gene-LOC107276737	0.481766	1.21767	0.773947	3.02012	3.25774	3.41703	-1.97074	0.000145814	0.799712	0.993524	0.984578	3.63022	3.8961	3.9151	-2.04224	3.30769e-06	G-type lectin S-receptor-like serine/threonine-protein kinase At2g19130 [Oryza sativa Japonica Group]
gene-LOC107277281	7.93844	9.74523	10.248	2.5694	2.87496	2.1028	1.8879	0.000191587	9.05746	8.62495	8.69022	7.81553	7.2037	8.50485	0.164903	0.0190288	pentatricopeptide repeat-containing protein At4g01030, mitochondrial [Oryza sativa Japonica Group]
gene-LOC4350110	0.201184	0.063013	0.264403	1.32364	4.49315	0.433139	-3.56359	0.0492427	0.244262	0.396049	0.262564	1.69544	0.745268	1.18119	-2.00415	0.00783214	putative cysteine-rich receptor-like protein kinase 12 isoform X1 [Oryza sativa Japonica Group]
gene-LOC4326027	16.1309	16.7593	15.5386	15.8161	19.2375	10.9319	0.0746862	0.188722	17.3405	17.1852	17.7632	61.4895	66.3473	63.2279	-1.86948	1.36702e-06	respiratory burst oxidase homolog protein B [Oryza sativa Japonica Group]
gene-LOC4326025	0.317907	0.331176	0.449627	0.101683	0.177984	0.115989	1.47349	0.00203284	0.406264	0.356094	0.311594	0.316092	0.447707	0.338915	-0.0381291	0.213571	putative disease resistance protein RGA4 [Oryza sativa Japonica Group]
gene-LOC4330593	0.503284	0.437118	0.32113	1.94019	3.63386	2.33911	-2.64908	0.00312696	0.471936	0.528366	0.38692	1.86416	1.75063	1.59273	-1.9084	3.43352e-05	transcription factor BIM2 [Oryza sativa Japonica Group]
gene-LOC4330592	16.341	21.4481	22.7176	30.7054	33.1498	35.7098	-0.718543	0.00145487	28.8166	29.046	28.6573	67.9636	82.9303	72.2893	-1.36713	0.000128124	protein TIC 20-v, chloroplastic [Oryza sativa Japonica Group]
gene-LOC4337647	25.7518	13.6645	12.1984	10.7588	11.2904	5.06062	0.928962	0.0398942	18.1794	20.0608	18.8727	10.3695	6.55377	7.30385	1.23719	0.000262911	calcium-transporting ATPase 4, endoplasmic reticulum-type [Oryza sativa Japonica Group]
gene-LOC112937810	0	0	0.030556	0.357313	0.75609	0.068649	-5.27369	0.0316918	0.209661	0.31484	0.436385	1.10423	0.766396	0.829424	-1.49055	0.00228302	LEAF RUST 10 DISEASE-RESISTANCE LOCUS RECEPTOR-LIKE PROTEIN KINASE-like 1.2 [Oryza sativa Japonica Group]
gene-LOC112937816	9.97581	0.989349	1.86879	26.5956	10.719	22.4242	-2.2187	0.0119703	0.30887	0.520947	0.456478	5.24522	2.32829	3.24559	-3.07229	0.00530012	uncharacterized protein LOC112937816 [Oryza sativa Japonica Group]
gene-LOC4328419	0.360803	0.532336	0.329112	0.012809	0.091714	0	3.54765	0.00144829	0.34637	0.481643	0.389519	0.678123	0.477823	0.381073	-0.336175	0.0825252	pentatricopeptide repeat-containing protein At4g20770 [Oryza sativa Japonica Group]
gene-LOC4333817	20.4161	20.3379	20.6004	17.4816	18.3584	19.9735	0.136556	0.0163999	22.7976	23.6205	20.2511	10.4091	10.6918	10.1484	1.0932	8.14854e-05	F-box protein At1g55000 isoform X1 [Oryza sativa Japonica Group]
gene-LOC112936149	0.015779	0	0.012746	0.026221	0.109562	0	-2.251	0.086119	0	0.114396	0.012908	1.35254	1.78815	0.921763	-4.996	0.00163953	U-box domain-containing protein 6-like [Oryza sativa Japonica Group]
gene-LOC4351698	653.313	422.838	504.563	681.765	1022.52	1092.89	-0.823395	0.0119503	547.23	566.941	567.974	192.667	227.718	191.134	1.45983	3.24635e-06	GDP-L-galactose phosphorylase 2 [Oryza sativa Japonica Group]
gene-LOC4327085	16.069	20.6781	19.0889	5.85328	5.81149	6.18005	1.64569	0.000183354	21.9417	21.5902	24.2058	3.44861	4.83882	3.85185	2.48028	8.87366e-06	uncharacterized protein LOC4327085 isoform X1 [Oryza sativa Japonica Group]
gene-LOC4327084	6.54744	6.4374	7.7165	0.671454	0.667718	0.941606	3.18213	3.15948e-05	8.11861	8.21513	8.33933	3.34827	4.36726	4.08682	1.06386	3.97785e-05	pentatricopeptide repeat-containing protein DOT4, chloroplastic [Oryza sativa Japonica Group]
gene-LOC9266316	0.989052	1.4197	0.875064	0.106283	0.122812	0.057116	3.52022	0.000980921	0.29988	0.409919	0.718435	0.061521	0.064068	0.118344	2.54968	0.00890455	uncharacterized protein LOC9266316 [Oryza sativa Japonica Group]
gene-LOC9266317	3.47101	1.44942	4.13431	19.7806	3.73376	52.2525	-3.06482	0.0486892	0.720973	1.91617	2.45614	1.79157	1.48099	1.1052	0.218397	0.171692	uncharacterized protein LOC9266317 [Oryza sativa Japonica Group]
gene-LOC4329454	0.303357	0.921031	0.444715	0.37635	0.75487	0	0.561193	0.141521	0.905478	0.759121	0.613254	2.0807	2.43644	1.1609	-1.31772	0.0109028	11-beta-hydroxysteroid dehydrogenase 1B [Oryza sativa Japonica Group]
gene-LOC107281818	9.51418	9.90271	10.3137	2.7476	2.46565	2.40416	1.96457	2.09496e-06	10.3787	9.38448	9.63669	3.75271	4.16575	4.89216	1.19847	6.14378e-05	--
gene-LOC4335587	5.242	3.14175	2.24416	21.5635	25.9501	4.78767	-2.29899	0.0249401	2.29385	3.24179	2.1703	19.6084	9.53194	12.416	-2.43103	0.0050207	wall-associated receptor kinase 2 [Oryza sativa Japonica Group]
gene-LOC4347729	314.466	283.033	265.087	101.478	172.034	146.007	1.03993	0.00105033	220.786	191.751	211.228	681.737	693.544	573.133	-1.64323	8.9023e-05	probable aquaporin PIP2-7 [Oryza sativa Japonica Group]
gene-LOC4340719	5.12075	4.28068	5.61335	7.0307	13.9604	6.3728	-0.865891	0.0423262	4.9525	6.32044	4.30449	7.6631	5.96397	4.95974	-0.254822	0.0918086	aspartyl protease APCB1 [Oryza sativa Japonica Group]
gene-LOC4331845	0.215229	0.45357	1.16287	2.20731	1.93091	3.03028	-1.96851	0.00377144	1.99706	1.9661	0.858225	4.86233	4.72769	2.82261	-1.36429	0.00721083	ethylene-responsive transcription factor ERF073 [Oryza sativa Japonica Group]
gene-LOC4340714	1.36262	1.5773	0.98171	0.100003	0.301556	0.045107	3.13418	0.000929787	0.715404	0.365021	0.595347	0.259354	0.486789	0.264491	0.729565	0.0390936	cytochrome P450 71A1 [Oryza sativa Japonica Group]
gene-LOC107278690	0.069445	0.190924	0.19604	1.20128	1.39118	0.584478	-2.79924	0.00534046	0.33763	0.379202	0.209767	0.742564	1.0442	0.535022	-1.32522	0.0102435	disease resistance protein Pik-2-like [Oryza sativa Japonica Group]
gene-LOC4347096	15.7913	14.354	14.023	6.04334	6.47074	4.36029	1.38818	0.000104194	13.3107	13.0318	12.2986	9.69262	10.2495	10.1645	0.360046	0.000304845	pentatricopeptide repeat-containing protein At4g30825, chloroplastic [Oryza sativa Japonica Group]
gene-LOC4347098	0.64149	0.462193	0.754966	0.156772	0.175986	0.167871	1.89244	0.0015216	0.800585	0.530577	0.530333	0.259529	0.188409	0.151733	1.63422	0.002907	aspartyl protease family protein At5g10770 [Oryza sativa Japonica Group]
gene-LOC112939658	4.3309	3.82642	4.06822	8.26303	10.1619	5.21362	-0.951242	0.0146043	4.05676	3.65518	3.77367	12.8332	11.0632	12.0234	-1.64495	2.52408e-05	putative disease resistance RPP13-like protein 1 [Oryza sativa Japonica Group]
Oryza_sativa_newGene_3218	0.368164	0.515518	1.05187	2.3195	2.99509	2.61447	-2.0344	0.000547288	1.16459	1.99066	1.29192	2.05848	2.89835	1.82758	-0.609335	0.0333315	Os05g0248301, partial [Oryza sativa Japonica Group]
Oryza_sativa_newGene_3216	0.319316	0.076381	0.20698	0.120192	0.266455	0.253501	-0.0870205	0.222357	0.146259	0.293227	0.357653	0.740985	0.940453	1.28407	-1.89538	0.00331761	expressed protein [Oryza sativa Japonica Group]
gene-LOC4341445	1.61476	0.772162	1.08612	4.14224	3.77837	2.16963	-1.53869	0.00699463	0.558452	0.841484	1.12908	1.77863	1.2744	1.60492	-0.881115	0.00818116	3-ketoacyl-CoA synthase 11 [Oryza sativa Japonica Group]
gene-LOC4325010	36.5298	35.6165	39.6726	8.60715	10.1868	4.98568	2.23337	2.95402e-05	34.9755	35.2527	33.5395	32.8803	32.0726	32.7943	0.0862306	0.00679228	protein PLASTID TRANSCRIPTIONALLY ACTIVE 10 [Oryza sativa Japonica Group]
gene-LOC4325018	34.8632	35.2255	35.6064	20.9765	21.8806	19.4614	0.762176	9.9884e-06	30.9762	31.0098	30.3477	13.3596	12.5529	14.5122	1.19162	2.26693e-06	uncharacterized protein LOC4325018 [Oryza sativa Japonica Group]
gene-LOC107278523	0.036373	0.094255	0.087616	0.477136	0.35532	0.375047	-2.46801	0.000353714	2.01277	3.68791	2.6255	5.57686	5.69923	3.82449	-0.858877	0.011025	zinc finger MYM-type protein 1 [Oryza sativa Japonica Group]
Oryza_sativa_newGene_2678	1.30717	1.88932	1.7766	3.00517	3.48298	3.14457	-0.953797	0.000604889	2.02982	2.41874	2.12578	3.01156	3.97618	3.3801	-0.657199	0.00355346	Os08g0428300 [Oryza sativa Japonica Group]
Oryza_sativa_newGene_4538	5.01441	3.92532	5.40796	2.88719	1.50127	1.47356	1.29135	0.00293656	3.27449	4.18898	3.65515	3.00088	3.59842	2.27828	0.32474	0.0458169	hypothetical protein DAI22_01g347500 [Oryza sativa Japonica Group]
Oryza_sativa_newGene_1165	6.63189	7.49377	8.43489	2.98464	3.59723	2.92337	1.24701	0.000378008	9.2377	8.2739	9.69939	5.28404	4.83853	5.84956	0.768632	0.000463276	hypothetical protein OsI_20664 [Oryza sativa Indica Group]
gene-LOC107280532	8.37636	11.3893	8.10507	0	0.102357	0.128538	6.91537	0.000235253	3.96514	0.916827	2.65818	1.71821	1.22162	0.222686	1.25352	0.0532858	ferric reduction oxidase 4-like [Oryza sativa Japonica Group]
gene-LOC4345639	0.417172	0.687947	0.590599	0.304606	0.276951	0.379964	0.818506	0.011247	0.531565	0.746516	0.712912	0.181482	0.331293	0.228489	1.42543	0.00162708	formin-like protein 9 [Oryza sativa Japonica Group]
gene-LOC4345635	5.05393	5.65214	6.866	11.1026	13.861	6.90285	-0.858754	0.0212526	7.66866	8.39481	8.56293	13.7104	14.5111	12.7175	-0.733271	0.000188641	protein CURVATURE THYLAKOID 1A, chloroplastic [Oryza sativa Japonica Group]
gene-LOC4349027	11.7192	13.1775	14.8304	2.48806	1.52521	0.867202	3.02503	8.30123e-05	8.06494	6.44947	8.35688	4.26319	5.60341	5.27973	0.594569	0.00574743	protein NEOXANTHIN-DEFICIENT 1-like [Oryza sativa Japonica Group]
gene-LOC4351406	1.92479	1.75244	1.91305	4.35473	4.48111	2.55602	-1.02701	0.00907091	2.55757	2.24222	2.17277	4.88875	3.6445	3.66953	-0.807448	0.00377655	F-box protein PP2-B10 [Oryza sativa Japonica Group]
gene-LOC4351401	19.7279	20.5495	24.4046	8.18528	7.91478	4.36243	1.66038	0.000369087	14.2007	22.521	24.372	13.0904	11.0695	12.014	0.756074	0.0148462	hypothetical protein DAI22_12g021400 [Oryza sativa Japonica Group]
Oryza_sativa_newGene_5660	13.5096	16.7148	13.6441	3.72593	2.98938	3.06998	2.1645	0.000112316	12.0882	10.3801	11.3527	4.61554	6.1289	7.3376	0.903363	0.0012149	expressed protein [Oryza sativa Japonica Group]
gene-LOC4343108	3.18885	3.09484	2.01559	1.10028	1.3193	1.13253	1.22431	0.00360428	1.71609	2.84261	1.84487	1.47365	1.58525	1.62705	0.450535	0.0464763	hypothetical protein DAI22_07g125600 [Oryza sativa Japonica Group]
gene-LOC4343109	0	0.035932	0	0.081399	0.228396	0.149526	-3.67616	0.0082398	0.176398	0.244942	0.044451	1.61546	2.40182	0.596244	-3.30812	0.0145674	CRIB domain-containing protein RIC7 [Oryza sativa Japonica Group]
gene-LOC4339088	6.3792	6.67696	5.22462	10.2825	10.9349	12.5234	-0.884169	0.0007448	5.91114	4.14687	6.077	8.97612	8.15648	7.13437	-0.5888	0.00732104	PRA1 family protein B2 [Oryza sativa Japonica Group]
gene-LOC4328316	0.749109	1.11982	0.920301	3.16433	5.34342	1.1994	-1.79918	0.0318511	0.764501	0.839026	1.14197	1.61883	1.32987	0.738182	-0.425332	0.0826918	endoglucanase 5 [Oryza sativa Japonica Group]
gene-LOC4339629	67.2878	62.2523	75.9743	2.31267	2.16888	3.51697	4.68336	2.05489e-05	75.3571	78.786	83.6233	85.7113	82.7981	91.6199	-0.129684	0.0256297	uncharacterized protein LOC4339629 [Oryza sativa Japonica Group]
gene-LOC4339627	8.42182	9.2817	8.83992	13.5103	16.7615	8.46111	-0.545201	0.0423712	7.89973	5.92866	7.22987	17.9536	13.178	13.4205	-1.08111	0.00228403	urease accessory protein G [Oryza sativa Japonica Group]
gene-LOC4339623	5.03565	3.53028	3.53764	12.5931	8.01878	14.1414	-1.52172	0.00415777	3.45141	4.51207	3.55267	7.35187	4.93083	6.41906	-0.699515	0.00938105	ras-related protein RABA1f [Oryza sativa Japonica Group]
gene-LOC107276806	0.513394	0.279473	0.355738	0.891237	1.29377	0.655132	-1.30608	0.0117532	0.507304	0.322717	0.333612	1.0268	0.737819	0.841254	-1.16313	0.00242851	putative disease resistance protein RGA4 [Oryza sativa Japonica Group]
gene-LOC4334671	8.63215	7.87249	7.97613	1.81726	2.02847	2.24955	2.00588	5.46421e-06	6.02693	5.99783	7.14908	10.9849	11.0703	12.8384	-0.863827	0.000456775	phosphoribosylformylglycinamidine cyclo-ligase, chloroplastic [Oryza sativa Japonica Group]
Oryza_sativa_newGene_3152	0.668208	0.581488	0.72174	0.658868	1.26733	0.855902	-0.496927	0.0538871	0.550595	0.809338	0.783006	1.34802	1.77587	1.63795	-1.15193	0.00109881	hypothetical protein EE612_048749 [Oryza sativa]
gene-LOC4334675	0.059332	0.063137	0.072561	0.520531	1.04312	0.048521	-3.04724	0.0438598	0.083623	0.225079	0.116526	1.10149	0.48739	0.853203	-2.5218	0.0053684	calreticulin-like [Oryza sativa Japonica Group]
gene-LOC4344221	0.449944	0.50795	0.54192	0.352271	0.530668	0.230335	0.429975	0.0576975	0.149633	0.223932	0.459973	0.785033	0.766914	1.15048	-1.69694	0.00406261	uncharacterized protein LOC4344221 [Oryza sativa Japonica Group]
gene-LOC4344227	10.4351	9.21427	11.4406	6.19461	6.81398	6.60966	0.664254	0.00115856	10.7825	9.98701	10.3735	1.88701	2.4734	2.53783	2.17461	3.1836e-06	lipase isoform X2 [Oryza sativa Japonica Group]
gene-LOC107280303	0.275574	0.417244	0.309778	1.208	1.32466	0.848115	-1.75361	0.00152398	0.810952	0.409894	0.272904	1.21613	1.54478	0.681453	-1.20446	0.0238732	proline-rich receptor-like protein kinase PERK8 [Oryza sativa Japonica Group]
gene-LOC9266155	5.14544	7.41461	9.13005	9.18721	10.348	17.318	-0.764756	0.0360407	10.2746	9.83261	11.7194	0.863041	1.26967	0.77514	3.45221	2.05026e-05	5-pentadecatrienyl resorcinol O-methyltransferase [Oryza sativa Japonica Group]
gene-LOC4335998	0.543964	0.561353	0.497828	1.34088	1.8761	0.615774	-1.25748	0.027979	0.782178	0.817603	0.916104	2.41538	1.49875	1.98121	-1.22851	0.00340391	uncharacterized protein LOC4335998 [Oryza sativa Japonica Group]
gene-LOC4335990	3.23652	2.21516	3.02619	6.32436	5.45098	3.64642	-0.863195	0.0131057	1.16533	1.51839	1.00216	3.43859	1.80542	2.22045	-1.01803	0.0175326	uncharacterized membrane protein At3g27390 [Oryza sativa Japonica Group]
gene-LOC4335997	1.57123	1.16932	0.96092	4.55242	3.85336	3.27753	-1.65828	0.000725708	1.02473	0.889898	0.988123	2.99638	1.20438	2.02394	-1.10058	0.0250087	RING-H2 finger protein ATL51 [Oryza sativa Japonica Group]
gene-LOC4335994	114.614	108.865	128.101	439.584	315.944	580.044	-1.92553	0.00319319	117.759	130.7	146.348	84.8593	80.8974	65.8093	0.769728	0.00143454	esterase AGAP003155 [Oryza sativa Japonica Group]
gene-LOC4337849	113.652	103.309	96.3621	29.5486	50.9986	33.3962	1.45933	0.000329301	85.9942	81.727	106.831	101.19	111.949	109.623	-0.23339	0.0322046	60S ribosomal protein L18-3 [Oryza sativa Japonica Group]
gene-LOC4333741	70.5038	78.5113	82.6674	112.249	117.058	94.4216	-0.482636	0.00418311	83.895	84.6628	84.3689	36.1055	36.4877	34.6628	1.23766	3.47007e-08	magnesium transporter MRS2-A, chloroplastic [Oryza sativa Japonica Group]
gene-LOC9271804	3.89806	3.51953	4.00551	1.53253	1.83281	1.36586	1.27168	9.37054e-05	4.72377	5.35308	4.62033	5.9309	6.34978	6.94162	-0.387241	0.00385387	uncharacterized protein LOC9271804 [Oryza sativa Japonica Group]
gene-LOC9271805	5.28825	5.73331	5.13882	12.3913	10.8392	24.3574	-1.55813	0.0175989	4.3077	5.23223	4.13295	8.28459	8.88353	9.57599	-0.967903	0.000249011	uncharacterized protein LOC9271805 [Oryza sativa Japonica Group]
gene-LOC4348039	0.688385	0.631435	0.800763	0.246233	0.351616	0.177865	1.45086	0.000800852	0.881866	0.681691	0.768368	0.890095	0.563068	0.696632	0.117322	0.153549	putative disease resistance protein RGA4 [Oryza sativa Japonica Group]
gene-LOC4348034	33.5822	35.1401	41.9555	12.408	12.3023	8.75526	1.72562	0.000204725	38.1461	33.6126	33.9196	23.6816	21.6023	23.2141	0.625545	0.000367567	uncharacterized protein LOC4348034 [Oryza sativa Japonica Group]
gene-LOC4335734	7.55465	7.71055	8.47288	21.0944	21.7639	19.2689	-1.38802	2.20793e-05	10.3675	8.87286	8.98626	14.2665	10.0942	10.8115	-0.317379	0.0418585	probable BOI-related E3 ubiquitin-protein ligase 3 [Oryza sativa Japonica Group]
gene-LOC4334713	3.08857	2.93467	3.51504	8.6459	10.0924	8.27488	-1.50186	0.000139088	4.83777	3.94	4.17001	14.182	14.1851	12.8963	-1.67216	1.2211e-05	uncharacterized protein LOC4334713 isoform X1 [Oryza sativa Japonica Group]
gene-LOC4334714	17.2262	19.3128	20.4074	35.0212	40.9571	46.693	-1.10712	0.000827479	18.4838	21.4259	19.776	38.6535	44.6982	44.5716	-1.09982	0.000116701	uncharacterized protein LOC4334714 [Oryza sativa Japonica Group]
gene-LOC4328182	29.0977	31.1493	29.8601	10.0534	9.62104	5.56629	1.83589	3.82382e-05	30.8888	30.1981	31.7046	35.404	35.5368	45.9275	-0.332819	0.0210908	protein LOW PSII ACCUMULATION 3, chloroplastic [Oryza sativa Japonica Group]
gene-LOC4328187	8.3246	9.19834	6.68025	3.46822	7.61843	3.26768	0.753711	0.0273109	4.51448	7.23229	5.09236	15.5298	13.83	15.9483	-1.42795	0.000207712	upstream activation factor subunit spp27 [Oryza sativa Japonica Group]
gene-LOC4331295	14.2217	19.1994	15.5728	5.09096	6.94058	5.53772	1.47955	0.000682791	10.927	13.4789	12.6752	11.2672	8.69275	10.6202	0.278087	0.028786	DNA-directed RNA polymerases II, IV and V subunit 9B [Oryza sativa Japonica Group]
gene-LOC4331296	0.404038	0.226577	0.466201	0.071747	0.125711	0.140531	1.69827	0.00692853	0.320675	0.330975	0.313978	0.180383	0.242813	0.216119	0.594941	0.00109753	CCR4-NOT transcription complex subunit 1 isoform X1 [Oryza sativa Japonica Group]
gene-LOC4325256	1.34553	1.667	0.965438	8.18283	9.42646	5.40517	-2.53244	0.00156116	0.895567	0.992904	1.05004	3.31693	2.23632	2.14693	-1.38981	0.00344763	uncharacterized protein LOC4325256 [Oryza sativa Japonica Group]
gene-LOC4325257	5.17294	4.36029	3.93525	1.37503	1.38495	0.78712	1.92488	0.000330977	1.42479	1.29739	1.91626	0.391499	0.272924	0.743212	1.72036	0.00256577	GDSL esterase/lipase At5g45910 isoform X1 [Oryza sativa Japonica Group]
gene-LOC4329580	75.3493	77.9225	82.3847	31.4117	30.4884	28.4915	1.38242	6.63626e-06	88.3126	80.8869	86.1102	61.5007	62.3622	65.5639	0.430608	0.000240599	threonine--tRNA ligase, chloroplastic/mitochondrial 2 [Oryza sativa Japonica Group]
gene-LOC4329583	1.47412	1.76684	0.913836	0.541282	0.453876	0.451185	1.52237	0.00577773	0.606683	0.970887	1.00565	1.00796	0.841153	1.0507	-0.16679	0.125166	basic leucine zipper 34 [Oryza sativa Japonica Group]
gene-LOC4325781	1.80998	2.13804	1.90932	1.19175	1.10001	1.27597	0.715234	0.000559131	1.88694	1.53476	1.80195	3.86669	3.50498	3.81849	-1.0991	5.35623e-05	pentatricopeptide repeat-containing protein At4g01990, mitochondrial [Oryza sativa Japonica Group]
Oryza_sativa_newGene_2869	5.19637	5.41619	5.19367	9.52551	12.1388	11.6457	-1.07546	0.000480954	6.33948	6.49849	7.37333	7.79193	8.126	8.32689	-0.262514	0.00492994	hypothetical protein EE612_046186 [Oryza sativa]
gene-LOC4337433	0.941963	0.889535	0.780054	0.135006	0.299137	0.212074	2.01482	0.000155491	0.756536	1.32924	0.837393	0.582065	0.300294	0.594596	0.984906	0.0191345	choline transporter protein 1 isoform X1 [Oryza sativa Japonica Group]
gene-LOC4337431	0.943469	0.705632	0.730089	0.271196	0.280977	0.114664	1.83506	0.000885491	0.827345	0.474225	0.647172	0.505039	0.170363	0.306423	0.989005	0.0209992	choline transporter protein 1 [Oryza sativa Japonica Group]
gene-LOC4326784	13.4501	8.08741	11.6393	21.5613	6.8513	41.5634	-1.07669	0.0736771	4.10842	4.53615	5.93838	2.21324	2.32618	2.58705	1.03302	0.00290082	psbP domain-containing protein 7, chloroplastic [Oryza sativa Japonica Group]
gene-LOC4327783	78.8115	77.5148	75.2979	86.8527	111.629	79.5785	-0.26361	0.0469415	98.6671	87.8067	78.282	37.6199	30.5531	30.4896	1.42409	0.000237787	uncharacterized protein LOC4327783 [Oryza sativa Japonica Group]
gene-LOC4327785	15.5172	15.9261	15.9861	9.48954	7.2805	6.32008	1.03851	0.000257755	15.9513	16.8432	13.5407	5.52461	3.7186	4.88178	1.71386	0.000164891	auxin response factor 1 [Oryza sativa Japonica Group]
Oryza_sativa_newGene_801	83.5904	90.9093	96.4598	39.7964	38.6165	35.0426	1.25595	4.82335e-05	90.9967	88.1876	85.435	55.434	54.808	54.4494	0.684153	8.48958e-06	hypothetical protein OsJ_34103 [Oryza sativa Japonica Group]
Oryza_sativa_newGene_807	3.67498	3.01068	4.17662	1.45679	1.08243	1.35011	1.48174	0.000707367	5.02653	5.08039	3.24562	1.6791	1.41787	1.62855	1.49857	0.00227777	hypothetical protein OsI_32410 [Oryza sativa Indica Group]
gene-LOC9270436	11.8659	12.2811	13.0908	4.22599	3.61638	4.37537	1.60779	1.02289e-05	11.8105	12.5407	10.6157	9.47538	11.2033	12.0411	0.0958209	0.11765	sec-independent protein translocase protein TATB, chloroplastic-like [Oryza sativa Japonica Group]
gene-LOC4327123	9.73811	7.11522	7.02596	13.7581	24.047	14.7639	-1.13845	0.0119807	8.6335	8.4541	6.46345	8.8961	7.27287	7.1197	0.0161641	0.231775	putative TGACG-motif binding factor [Oryza sativa Japonica Group]
gene-LOC4347115	2.22159	1.68906	1.54125	3.02743	2.84547	4.21363	-0.887601	0.00788284	2.37334	1.84267	2.06016	1.756	1.36764	1.31739	0.498992	0.0104676	protein ECERIFERUM 3 [Oryza sativa Japonica Group]
gene-LOC4347111	131.912	91.16	82.8034	261.949	171.188	175.702	-0.993118	0.00958232	95.7963	92.5271	132.461	156.273	136.202	117.327	-0.353322	0.0391415	tetraspanin-8 [Oryza sativa Japonica Group]
gene-LOC4347119	0.665181	0.54216	0.648036	5.44576	7.91517	1.80305	-3.03086	0.0167207	0.472861	0.640679	0.5959	4.16915	2.61543	3.06868	-2.52708	0.00106475	glutamate receptor 2.8 isoform X1 [Oryza sativa Japonica Group]
gene-LOC4340698	28.1931	48.2317	52.2186	0.150933	1.10113	0.096716	6.57558	0.00116855	56.3748	44.6192	49.5951	12.3766	17.1464	17.2937	1.68552	0.000195932	zinc finger protein CONSTANS-LIKE 16 [Oryza sativa Japonica Group]
gene-LOC4340694	1.77805	2.06614	1.93875	0.642212	0.877596	0.564181	1.47246	0.00015177	1.7438	1.56341	2.02745	1.69794	1.26533	1.36304	0.302256	0.0371411	3-ketoacyl-CoA synthase 5 [Oryza sativa Japonica Group]
gene-LOC4341874	0.552765	0.453978	0.400533	1.58317	0.945197	3.22123	-2.03055	0.0250311	0.571773	0.512546	0.114856	0.239484	0.096101	0.09429	1.48005	0.0413398	hypothetical protein OsI_24216 [Oryza sativa Indica Group]
gene-LOC4331916	1.85791	1.81415	1.65002	5.81958	4.87938	4.48858	-1.51283	0.000298386	1.94593	1.78189	1.88487	2.77208	2.88395	2.34033	-0.51065	0.00249682	non-specific lipid-transfer protein-like protein At2g13820 [Oryza sativa Japonica Group]
gene-LOC9272507	1.55034	1.33155	1.56624	8.79687	9.38463	13.734	-2.84299	0.00104941	1.57238	2.00399	2.12764	5.2454	5.03869	4.23505	-1.34791	0.000278791	receptor like protein 26 [Oryza sativa Japonica Group]
gene-LOC4331911	1.65497	1.92394	1.83016	3.10418	3.94451	2.99196	-0.892398	0.00191489	2.08357	2.52696	1.58842	3.67291	3.42789	3.82075	-0.817081	0.00147213	uncharacterized protein LOC4331911 [Oryza sativa Japonica Group]
gene-LOC4352553	16.3441	17.9754	14.8311	34.5185	36.2934	31.2956	-1.05481	0.000127524	17.0585	21.6152	23.8952	24.6119	27.2034	23.6287	-0.269958	0.0330735	GDSL esterase/lipase At4g28780 [Oryza sativa Japonica Group]
gene-LOC4341254	3.28845	3.27499	2.60113	7.22751	10.515	3.65875	-1.22356	0.0275202	4.24545	3.58232	4.62067	21.5984	20.7473	21.4961	-2.35853	4.67422e-07	berberine bridge enzyme-like 13 [Oryza sativa Japonica Group]
gene-LOC4335602	1.89142	1.15078	1.68339	7.4713	8.95141	3.9514	-2.10817	0.00634184	1.71757	1.61495	2.07136	10.1733	5.32337	6.57488	-2.03012	0.00475609	protein DETOXIFICATION 16 [Oryza sativa Japonica Group]
gene-LOC4335601	2.48313	3.16215	2.20895	0.947986	1.27051	1.0571	1.26171	0.00173476	3.03576	3.25836	2.00185	1.15691	1.20422	1.00347	1.30198	0.00343705	probable magnesium transporter NIPA1 isoform X1 [Oryza sativa Japonica Group]
gene-LOC4344750	4.35797	4.89577	6.77056	14.5626	8.56833	12.742	-1.16264	0.00652773	5.13864	5.29244	4.79475	6.65092	6.24218	5.45346	-0.268988	0.0131053	ABC transporter G family member 14 [Oryza sativa Japonica Group]
gene-LOC4342752	0.736569	0.627928	0.713492	1.13687	1.74351	1.0253	-0.910382	0.0135135	0.503156	0.825544	0.657004	1.20653	1.2902	1.15143	-0.877517	0.00136605	uncharacterized protein LOC4342752 isoform X3 [Oryza sativa Japonica Group]
gene-LOC4342753	19.4701	6.82526	5.2758	43.4153	21.1174	21.7576	-1.45059	0.0252908	9.59234	4.54271	9.44432	13.1943	6.85497	4.38518	-0.0513905	0.232814	NAC domain-containing protein 67 [Oryza sativa Japonica Group]
gene-LOC4342750	1.88101	2.22406	2.37944	1.10843	2.02204	1.50501	0.484276	0.0278629	1.63253	1.54349	1.56469	7.27016	6.81466	7.46105	-2.18424	2.12354e-06	protein SLOW WALKER 1 [Oryza sativa Japonica Group]
Oryza_sativa_newGene_2420	0	0	0	0.542277	1.5216	0.257801	NA	0.028315	0	0	0	1.97761	4.89519	2.84059	NA	0.00502294	hypothetical protein DAI22_08g046000 [Oryza sativa Japonica Group]
gene-LOC4351224	7282.88	7669.35	8330.24	13242.7	13789.8	12272.6	-0.755469	0.000145358	8167.37	6869.19	7982.54	2942.5	3060.47	2662.8	1.40943	8.64576e-05	ribulose bisphosphate carboxylase/oxygenase activase, chloroplastic [Oryza sativa Japonica Group]
gene-LOC4334553	177.262	42.8196	76.6235	541.496	191.697	271.633	-1.75984	0.026387	40.0134	38.927	79.5882	52.7221	22.4203	25.2723	0.658772	0.0763791	NAC domain-containing protein 2-like [Oryza sativa Japonica Group]
gene-LOC4334555	118.338	125.498	140.374	40.7922	37.8291	35.3813	1.75283	4.36625e-05	148.45	138.895	140.554	96.3127	107.529	110.33	0.445713	0.00047013	50S ribosomal protein L17, chloroplastic [Oryza sativa Japonica Group]
gene-LOC4334554	21.419	18.9625	16.4405	98.781	217.678	18.4772	-2.55937	0.0461225	17.2014	18.846	20.1565	95.9258	60.5522	61.4386	-1.95503	0.00247766	probable methylenetetrahydrofolate reductase [Oryza sativa Japonica Group]
gene-LOC4346981	3.46077	5.01182	4.02272	1.57823	1.57509	0.487314	1.77912	0.00176855	4.58832	4.78815	4.20574	3.05286	4.13786	3.94559	0.286448	0.0239035	alpha,alpha-trehalose-phosphate synthase [UDP-forming] 6 [Oryza sativa Japonica Group]
gene-LOC4343800	0	0.026846	0	2.32048	3.25158	0	-7.69736	0.0321193	0	0.057529	0.126008	5.11888	3.94761	2.65643	-5.99712	0.0014213	--
gene-LOC4343805	1.21048	0.955056	1.23598	0.150898	0.590277	0.281058	1.73445	0.00185466	1.09875	0.856727	1.30427	2.88761	3.64506	3.37172	-1.60331	0.000247129	pentatricopeptide repeat-containing protein At4g21705, mitochondrial [Oryza sativa Japonica Group]
gene-LOC4343809	0.998529	0.81541	1.35056	0.041312	0.189607	0.114965	3.19362	0.00111782	1.2927	1.46847	0.907223	0.870131	0.672284	0.580662	0.788995	0.0126793	disease resistance protein Pik-2-like isoform X1 [Oryza sativa Japonica Group]
gene-LOC4346321	3.58291	2.20793	2.62883	0.365697	0.505323	0.511565	2.6064	0.00114989	0.885157	0.763875	0.886391	0.681784	0.5113	0.384132	0.684846	0.00713716	protein DMR6-LIKE OXYGENASE 2 [Oryza sativa Japonica Group]
gene-LOC107277163	1.20338	0.988501	0.998381	5.74272	6.76624	2.24865	-2.20971	0.0120089	1.03783	1.14732	1.23134	4.35363	3.19593	3.20321	-1.65412	0.000815671	ena/VASP-like protein [Oryza sativa Japonica Group]
gene-LOC4348470	1.40452	1.07744	1.27294	3.21361	3.45631	1.79024	-1.17191	0.0102963	1.28162	1.23963	1.47058	3.34952	2.09449	2.12884	-0.923786	0.0115966	disease resistance protein RGA4-like [Oryza sativa Japonica Group]
gene-LOC4344150	51.854	59.7468	68.8919	99.3828	98.5783	136.745	-0.890953	0.0047654	74.2287	83.6532	86.1444	56.7783	71.1064	59.0558	0.384457	0.00737173	uncharacterized protein LOC4344150 [Oryza sativa Japonica Group]
gene-LOC4328842	35.2164	25.4041	19.473	0	0	0.029827	11.3909	0.00108928	27.1315	24.2423	32.9204	0.720448	0.930397	1.31618	4.82834	0.000112056	peroxidase P7 [Oryza sativa Japonica Group]
gene-LOC4332466	102.905	110.334	117.899	27.7905	25.6192	21.2878	2.1483	1.37993e-05	122.965	101.638	142.652	65.6459	71.7141	75.3874	0.787638	0.00334545	50S ribosomal protein L10, chloroplastic [Oryza sativa Japonica Group]
gene-LOC4332464	108.394	105.902	104.026	249.414	233.687	239.779	-1.18327	2.28951e-06	88.6656	90.0037	69.8679	231.328	236.947	240.665	-1.5122	6.56587e-06	two-component response regulator-like PRR73 [Oryza sativa Japonica Group]
gene-LOC4332468	15.9025	20.1213	21.0919	36.7703	34.3788	41.3972	-0.978558	0.000520872	25.2133	26.0386	24.6621	20.9482	22.9916	20.2272	0.242534	0.00326706	uncharacterized protein LOC4332468 [Oryza sativa Japonica Group]
gene-LOC107276122	0.268874	0.379817	0.401246	0	0	0	NA	0.000258945	0.4912	0.375674	0.292056	0.127265	0.074732	0.161948	1.671	0.00341672	LOW QUALITY PROTEIN: DUF724 domain-containing protein 3-like [Oryza sativa Japonica Group]
gene-LOC4328654	16.0542	13.1151	14.1415	12.1845	12.5411	4.40868	0.572008	0.0413814	22.3633	19.863	26.8499	11.9964	10.3252	12.4693	0.989478	0.00149317	SPX domain-containing protein 2 [Oryza sativa Japonica Group]
gene-LOC4338600	6.39952	4.85874	4.04639	2.69156	2.93172	3.72453	0.711268	0.0146722	3.96384	4.37091	3.42742	1.9759	2.03808	1.89645	0.992818	0.000530677	RNA-binding protein BRN1 [Oryza sativa Japonica Group]
gene-LOC4333655	3.73928	0.73964	1.23834	7.11458	12.2174	2.77059	-1.95082	0.0327779	0.813498	1.01948	0.918976	12.5269	5.76689	9.97924	-3.3609	0.00312666	hypothetical protein DAI22_03g280300 [Oryza sativa Japonica Group]
gene-LOC4330281	40.2464	38.1975	40.5642	17.1417	18.303	11.0631	1.35551	0.000129054	31.4364	29.058	31.9921	13.2317	13.2566	12.9574	1.22937	1.01171e-05	protein argonaute 1A isoform X1 [Oryza sativa Japonica Group]
gene-LOC4330285	43.7004	51.2035	48.4968	15.2828	19.6573	11.5925	1.62374	0.000135837	52.5589	43.9504	47.578	24.7492	23.4003	26.2354	0.953862	0.000225292	DNA-directed RNA polymerase III subunit RPC10 [Oryza sativa Japonica Group]
gene-LOC9268514	3.34547	2.71142	3.25941	0.822401	0.860484	0.768625	1.92609	8.38143e-05	2.62184	2.69177	2.5053	1.4134	1.5245	1.67554	0.761125	8.33832e-05	zinc finger protein GIS3 [Oryza sativa Japonica Group]
gene-LOC4325148	0.533273	0.700417	0.539089	3.0246	1.96344	1.69474	-1.91444	0.0040487	1.30525	0.524377	0.629296	1.64874	1.98621	1.11705	-0.950508	0.0239056	chitinase 10 [Oryza sativa Japonica Group]
gene-LOC4331483	17.135	15.4091	16.3207	45.0503	33.4941	49.7492	-1.39258	0.0013738	15.3547	18.1606	15.4256	17.9311	16.3402	14.6782	-0.000254581	0.24959	K(+) efflux antiporter 5 isoform X1 [Oryza sativa Japonica Group]
gene-LOC4331488	14.0988	16.9716	14.2474	15.5364	19.1975	9.24183	0.0433696	0.222653	16.432	17.3214	16.8263	9.44995	9.23123	7.03125	0.976093	0.000131023	uncharacterized protein LOC4331488 [Oryza sativa Japonica Group]
gene-LOC4331489	2.09843	2.07413	1.78684	0.396171	0.61321	0.393753	2.08652	6.32152e-05	1.27109	1.6257	1.36729	1.04518	1.44016	1.41138	0.12998	0.125071	DNA polymerase delta small subunit [Oryza sativa Japonica Group]
gene-LOC4325422	0	0.063858	0	14.8021	30.7567	13.0527	-9.8421	0.00642587	0.069779	0.440896	6.62996	5.68933	21.026	5.36072	-2.16737	0.052789	pathogenesis-related protein 1 [Oryza sativa Japonica Group]
gene-LOC4325426	43.159	46.7262	52.2181	18.0275	14.4504	17.7784	1.49956	0.000110245	48.0186	49.0989	49.9237	29.6584	32.7401	35.3803	0.588629	0.000176908	uncharacterized protein LOC4325426 isoform X1 [Oryza sativa Japonica Group]
gene-LOC4329777	0.245266	0.171176	0.914543	1.11389	2.09849	1.7952	-1.91162	0.00771305	0.696628	0.3599	0.428231	1.30203	1.01645	1.26876	-1.27265	0.00171393	prohibitin-3, mitochondrial [Oryza sativa Japonica Group]
gene-LOC4329776	0.761746	1.14222	1.03342	3.02807	3.35503	2.46342	-1.59057	0.000566835	1.14725	1.03989	1.49613	2.89908	2.21085	2.20892	-0.99063	0.00265563	uncharacterized protein LOC4329776 [Oryza sativa Japonica Group]
gene-LOC4343835	1.00713	1.2077	0.729525	0.530244	1.05371	0.879338	0.257366	0.120508	0.679743	1.00284	0.899578	3.53529	3.89494	4.20874	-2.17231	3.84418e-05	ras GTPase-activating protein-binding protein 2 [Oryza sativa Japonica Group]
Oryza_sativa_newGene_636	8.61717	7.15039	5.70113	2.52383	1.52584	1.01611	2.08338	0.00113493	5.33397	5.12612	5.61315	1.79996	2.66905	3.73446	0.970354	0.00261034	hypothetical protein EE612_002330 [Oryza sativa]
Oryza_sativa_newGene_635	0	0	0	0.081249	0	0.074264	NA	0.0292296	0	0	0.124712	3.54291	4.76233	3.51195	-6.56614	0.000177114	Os01g0336200 [Oryza sativa Japonica Group]
gene-LOC4347838	4.37588	3.97586	2.95884	12.6603	16.5119	16.0028	-1.99785	0.000227764	3.66033	3.39919	3.81936	5.60019	6.03079	6.04056	-0.699898	7.09403e-05	NADPH--cytochrome P450 reductase [Oryza sativa Japonica Group]
gene-LOC4351835	33.2445	31.6957	40.9379	10.8524	8.79553	8.16254	1.9287	0.000234111	41.9497	39.0254	36.3189	11.8038	13.4982	15.7027	1.51627	5.28918e-05	adenylylsulfatase HINT3 [Oryza sativa Japonica Group]
gene-LOC4324291	2.52317	3.07093	2.19132	3.37018	4.48018	2.76414	-0.447189	0.042476	3.07707	2.77524	2.21707	8.56784	9.58913	7.19786	-1.65173	0.000361452	B3 domain-containing protein Os01g0234100 isoform X1 [Oryza sativa Japonica Group]
gene-LOC4341935	3.59285	4.0566	4.47904	0.95361	0.779817	1.52492	1.89619	0.000242854	2.61652	3.07911	4.28971	0.609342	0.479721	0.26133	2.88643	0.00120532	peroxidase 16 [Oryza sativa Japonica Group]
gene-LOC4341930	67.6178	82.8167	93.7735	191.328	223.561	296.048	-1.54161	0.00204019	120.349	122.187	139.242	304.178	311.898	264.79	-1.20619	0.000114432	uncharacterized protein LOC4341930 [Oryza sativa Japonica Group]
gene-LOC4347305	56.7791	54.0615	48.441	101.926	112.966	88.473	-0.929472	0.000761861	51.0897	57.2259	56.8926	59.9268	49.7225	51.4506	0.0363299	0.183024	beta carbonic anhydrase 5, chloroplastic isoform X1 [Oryza sativa Japonica Group]
gene-LOC4347301	15.6007	11.1275	9.98154	3.85963	2.11739	3.94835	1.88697	0.00198352	6.65345	5.52019	7.75073	2.46726	2.60299	3.91538	1.14884	0.00250456	uncharacterized protein LOC4347301 isoform X1 [Oryza sativa Japonica Group]
gene-LOC4343689	10.8024	3.63832	7.23682	42.1199	20.2373	46.1382	-2.32336	0.00632248	0.041445	0.715382	0.314894	5.5803	3.8198	3.91706	-3.63528	0.000624713	Os07g0573900, partial [Oryza sativa Japonica Group]
gene-LOC4339477	32.404	21.189	23.4925	57.4396	28.784	81.9485	-1.12541	0.0314854	16.1022	19.0077	19.9604	17.7665	17.4503	15.1136	0.129846	0.0828353	uncharacterized protein LOC4339477 isoform X1 [Oryza sativa Japonica Group]
gene-LOC4339472	18.0316	16.6228	14.6331	41.9925	39.5614	43.027	-1.33779	1.52034e-05	13.5549	16.4553	14.6004	18.1726	14.5769	13.1985	-0.0426117	0.20175	probable cytokinin riboside 5'-monophosphate phosphoribohydrolase LOGL7 [Oryza sativa Japonica Group]
gene-LOC4341689	41.5845	20.114	19.2572	34.0999	30.9141	37.2177	-0.336638	0.0998606	12.1167	11.8238	16.8013	38.1495	26.1074	26.2649	-1.15176	0.00454696	putative anthocyanidin reductase [Oryza sativa Japonica Group]
Oryza_sativa_newGene_3582	0.662983	0.234529	0.314775	0.078413	0	0	3.95049	0.0119685	7.55681	5.64016	7.10959	2.46442	2.93225	2.45402	1.37105	0.000572242	hypothetical protein DAI22_10g157900 [Oryza sativa Japonica Group]
Oryza_sativa_newGene_3583	0	0	0	0	0	0	NA	NA	0.823136	0.934173	0.847794	0.236373	0.190231	0.13355	2.21744	2.74762e-05	putative peptide transporter [Oryza sativa Japonica Group]
gene-LOC4340089	5.14986	6.55359	6.31117	2.27776	4.92501	2.88832	0.836088	0.0110039	4.80651	5.70073	5.20976	15.2033	13.4251	15.2933	-1.48261	3.5466e-05	protein arginine N-methyltransferase PRMT10 [Oryza sativa Japonica Group]
gene-LOC4340086	1.7931	2.46392	1.99971	14.5721	13.3567	4.59144	-2.37786	0.0124671	2.22016	2.60478	2.38121	21.7232	13.315	17.451	-2.86472	0.000854363	wall-associated receptor kinase 5 isoform X1 [Oryza sativa Japonica Group]
gene-LOC4328485	3.41878	2.76891	1.9541	61.6514	117.672	7.43173	-4.51966	0.0336837	1.91813	2.04403	1.73258	45.0638	27.1506	25.7017	-4.10384	0.0019592	Os02g0177600, partial [Oryza sativa Japonica Group]
Oryza_sativa_newGene_3631	0.720983	1.21713	0.95644	1.56949	1.0799	1.85534	-0.638101	0.0289252	1.24763	1.84674	1.2306	4.43101	4.28827	3.93774	-1.54918	9.34391e-05	hypothetical protein DAI22_10g186600 [Oryza sativa Japonica Group]
gene-LOC4340330	1.25288	2.62188	2.04119	0.420371	0.665784	0.439304	1.95537	0.00559749	2.37562	1.59994	2.21097	2.42209	2.40392	1.40039	-0.00926527	0.243953	uncharacterized protein LOC4340330 [Oryza sativa Japonica Group]
gene-LOC4338700	12.8575	12.9851	13.934	13.6829	16.6464	23.9467	-0.448396	0.0475932	13.5662	13.8165	18.009	45.0901	56.0883	49.9348	-1.73513	0.000135834	peptide-N4-(N-acetyl-beta-glucosaminyl)asparagine amidase A [Oryza sativa Japonica Group]
gene-LOC4332662	5.8306	3.47383	3.17213	31.9596	23.0246	13.7506	-2.46182	0.00609813	5.25983	4.90606	9.26726	20.9702	17.4855	15.3447	-1.4691	0.0015051	DEAD-box ATP-dependent RNA helicase 12-like [Oryza sativa Japonica Group]
gene-LOC4332665	170.737	114.232	120.481	111.979	84.713	159.426	0.187171	0.147838	143.585	206.025	183.07	43.5342	39.9009	38.2942	2.12959	0.00042584	CBL-interacting protein kinase 31 isoform X1 [Oryza sativa Japonica Group]
gene-LOC4336567	1.84055	1.63378	1.80213	0.435618	0.272242	0.935606	1.68283	0.00111044	1.50388	1.10411	1.03417	1.05884	1.65878	1.26546	-0.129092	0.161383	protein WHAT'S THIS FACTOR 1 homolog [Oryza sativa Japonica Group]
gene-LOC4336568	5.31146	5.38015	4.92191	1.90021	2.09262	1.92369	1.39998	7.81525e-06	4.82007	4.10875	4.5203	3.27742	4.08932	4.10244	0.22975	0.0314601	serine/threonine-protein kinase D6PKL1 [Oryza sativa Japonica Group]
Oryza_sativa_newGene_1678	1.45748	1.10675	0.954764	2.01779	5.17793	1.02868	-1.22475	0.0702931	1.09591	1.45527	2.41367	5.2862	5.16925	4.50313	-1.59115	0.000493409	hypothetical protein OsJ_21814 [Oryza sativa Japonica Group]
Oryza_sativa_newGene_5745	7.2346	6.82836	6.63207	12.2459	10.3306	17.1404	-0.940466	0.00892224	7.33554	7.09548	6.49541	6.93167	6.83931	7.45903	-0.0207794	0.191154	expressed protein [Oryza sativa Japonica Group]
Oryza_sativa_newGene_5742	11.024	10.6766	9.9505	3.87877	4.15881	3.59968	1.4435	1.18121e-05	12.7099	12.2482	10.2419	7.76325	7.73705	9.32774	0.503602	0.00499117	hypothetical protein OsJ_11415 [Oryza sativa Japonica Group]
Oryza_sativa_newGene_5748	0.066133	0.177277	0.299245	3.91625	7.54825	0.681277	-4.48428	0.0307785	0.313004	0.328092	0.278179	3.76823	1.93529	2.42503	-3.14443	0.00295872	Os03g0557700 [Oryza sativa Japonica Group]
gene-LOC4335030	0.020977	0.056096	0	0.877023	2.20613	0.244831	-5.43228	0.0335463	0.189568	0.091492	0.168595	3.04703	1.26495	1.39433	-3.66567	0.00950504	uncharacterized protein LOC4335030 [Oryza sativa Japonica Group]
gene-LOC4351318	60.0968	56.6609	42.1478	118.732	184.283	161.472	-1.54747	0.00174919	58.0964	48.2049	56.6389	85.5126	126.704	113.238	-0.998113	0.00308842	non-specific lipid-transfer protein 1 [Oryza sativa Japonica Group]
gene-LOC4351311	31.9168	35.6308	35.554	35.7451	37.3696	28.8983	0.0153129	0.226377	38.2102	37.6368	38.3586	21.2338	19.4441	16.8597	0.989055	3.14986e-05	probable serine/threonine-protein kinase WNK8 [Oryza sativa Japonica Group]
gene-LOC4342652	53.3504	54.8732	59.8675	25.3419	24.2387	21.3582	1.2446	3.68396e-05	51.9725	49.1292	49.5434	28.798	28.2341	29.8102	0.794685	7.21141e-06	F-box protein CPR1 [Oryza sativa Japonica Group]
Oryza_sativa_newGene_2211	0.883159	0.531144	0.599364	1.09166	1.3428	1.42052	-0.936897	0.00345371	0.699267	0.98285	0.857935	1.21512	0.806514	1.18437	-0.33592	0.0562787	hypothetical protein OsJ_24688 [Oryza sativa Japonica Group]
Oryza_sativa_newGene_2215	1.11608	0.992316	0.94697	0.690272	0.922744	0.929056	0.26534	0.0352414	0.540408	0.8908	0.690268	1.51678	1.7257	1.66733	-1.2106	0.000363267	hypothetical protein OsJ_24713 [Oryza sativa Japonica Group]
gene-LOC4334078	135.611	183.413	215.846	472.154	463.021	537.399	-1.46108	0.000174054	251.92	286.476	257.862	265.325	237.388	231.964	0.116129	0.0597809	uncharacterized protein LOC4334078 [Oryza sativa Japonica Group]
gene-LOC4334072	8.81495	6.92402	6.89028	20.8808	19.574	11.2132	-1.19108	0.00881222	6.92047	7.50786	8.64772	14.0904	11.1825	11.5438	-0.673964	0.00297283	calmodulin-like protein 4 [Oryza sativa Japonica Group]
gene-LOC4341471	27.7247	38.2367	40.4015	28.771	28.4901	12.061	0.617606	0.0355686	40.7203	30.1297	37.6878	11.618	10.2139	8.88196	1.82124	0.000332466	uncharacterized protein LOC4341471 [Oryza sativa Japonica Group]
gene-LOC107276408	11.3172	15.5363	12.7886	4.54099	3.95874	2.82029	1.80816	0.000528443	12.5087	12.2204	13.1798	8.06833	7.94232	8.01141	0.658179	2.14702e-05	protein indeterminate-domain 1 [Oryza sativa Japonica Group]
gene-LOC4350190	7.93336	14.9552	12.5951	10.1614	6.52847	5.65597	0.667149	0.0381006	20.3996	22.051	22.9616	7.3746	9.9123	9.66116	1.27938	7.7927e-05	F-box/kelch-repeat protein At2g44130 [Oryza sativa Japonica Group]
gene-LOC107276401	0.152948	0.170346	0.230966	0.38338	0.561885	0.301945	-1.17007	0.0113018	0.238761	0.250008	0.266725	0.62626	0.660189	0.475746	-1.22188	0.00105779	receptor kinase-like protein Xa21 [Oryza sativa Japonica Group]
gene-LOC4331644	5.68588	5.58855	4.89511	2.70948	3.39676	2.64131	0.886328	0.00050979	4.53218	5.05981	4.81755	10.5385	10.9567	9.40307	-1.1005	8.89146e-05	hypothetical protein OsI_10048 [Oryza sativa Indica Group]
gene-LOC4330512	1.45753	1.26908	1.38094	0.480584	0.712264	0.48916	1.2881	0.000246102	1.0366	1.19503	1.18957	3.37234	2.99796	2.94064	-1.44442	4.30313e-05	pyrophosphate--fructose 6-phosphate 1-phosphotransferase subunit alpha [Oryza sativa Japonica Group]
gene-LOC4330515	12.7356	14.4669	13.2204	4.91962	6.9771	5.58436	1.20938	0.000163946	12.7936	11.8642	12.8363	23.5818	25.3151	25.2911	-0.984522	1.21482e-05	ribose-phosphate pyrophosphokinase 4 [Oryza sativa Japonica Group]
gene-LOC4333891	0.630539	0.596382	1.00459	0.108087	0.041889	0.070564	3.33891	0.0017794	0.869307	0.570943	0.761916	0.908685	0.637665	0.579058	0.0511834	0.214433	zinc finger protein VAR3, chloroplastic [Oryza sativa Japonica Group]
gene-LOC4333898	25.8925	24.7466	22.3764	3.25014	3.56232	3.31403	2.85007	8.92893e-06	22.2399	19.6431	19.1606	11.9801	11.0176	12.8552	0.767749	0.000386782	Threonine dehydratase biosynthetic, chloroplast precursor, putative, expressed [Oryza sativa Japonica Group]
gene-LOC4327371	72.3881	63.9767	69.6958	101.023	84.314	110.139	-0.51997	0.00500693	77.1155	66.6923	73.05	33.8852	35.8529	25.3042	1.19011	0.000197853	metal tolerance protein 5 isoform X1 [Oryza sativa Japonica Group]
gene-LOC9269152	0.851288	1.60384	2.85146	12.3099	11.5458	20.52	-3.06392	0.00282694	1.47855	2.20658	2.91016	15.1883	23.7285	17.1502	-3.08765	0.000808752	cellulose synthase-like protein E6 isoform X1 [Oryza sativa Japonica Group]
gene-LOC4339138	1.08179	1.22851	0.669088	5.44239	6.76736	3.12549	-2.36376	0.00468257	1.18262	1.9163	1.81399	15.076	10.3142	8.81609	-2.79961	0.00170221	transmembrane protein 56-B [Oryza sativa Japonica Group]
gene-LOC4339139	2.38029	2.86034	3.57614	0.822642	0.897357	1.13151	1.62852	0.00130763	3.11093	2.88706	2.34809	1.58143	2.54146	2.75256	0.279644	0.078387	probable galacturonosyltransferase 7 isoform X1 [Oryza sativa Japonica Group]
gene-LOC4339136	0.062801	0	0.037659	1.19667	1.20423	0.723257	-4.95877	0.000813711	0.026549	0	0	0.78004	1.1087	0.465927	-6.47072	0.00348737	protein LURP-one-related 8 [Oryza sativa Japonica Group]
gene-LOC4339130	1.09518	1.04453	0.71883	0.555176	0.31202	0.433855	1.1356	0.00484565	0.579252	1.15853	0.663906	0.369576	0.25185	0.331931	1.33296	0.0146303	protein PIN-LIKES 6 [Oryza sativa Japonica Group]
gene-LOC4339131	0.365361	0.327915	0.226188	0.598947	0.696467	0.405103	-0.887108	0.0130422	0.381622	0.391099	0.315148	0.828817	0.650742	0.924153	-1.14376	0.00157862	cytochrome P450 714D1 [Oryza sativa Japonica Group]
gene-LOC4333274	2.62292	2.68985	2.39826	0.931171	1.58277	0.166834	1.52428	0.00401279	1.82181	1.96827	1.67552	8.06727	8.44403	9.69365	-2.26139	3.92585e-05	uncharacterized protein LOC4333274 [Oryza sativa Japonica Group]
gene-LOC9271713	1.03552	0.343368	0.218452	3.33057	3.21072	3.43577	-2.64294	0.000110079	0.332992	0.419306	0.555044	0.67193	0.909123	0.752231	-0.835725	0.0056937	G-type lectin S-receptor-like serine/threonine-protein kinase SD2-5 [Oryza sativa Japonica Group]
gene-LOC9271714	1.73163	1.86008	1.95812	0.729667	0.696241	0.498099	1.52833	6.10738e-05	1.47266	1.48834	1.33054	0.851409	0.759377	0.711311	0.886065	0.00013419	kinesin-like protein KIN-7E, chloroplastic isoform X1 [Oryza sativa Japonica Group]
gene-LOC4329980	0.087757	0.059165	0.124948	0.53879	1.18783	0.081509	-2.73351	0.0466132	0.120908	0.104594	0.173411	0.647985	0.24345	0.463214	-1.76377	0.0137687	receptor kinase-like protein Xa21 isoform X1 [Oryza sativa Japonica Group]
gene-LOC4336001	4.73522	2.97944	2.61195	11.4237	7.80275	4.32304	-1.18933	0.0274822	3.61712	2.41759	3.08167	7.29937	2.94217	2.47565	-0.480246	0.122103	myosin heavy chain, embryonic smooth muscle isoform isoform X1 [Oryza sativa Japonica Group]
gene-LOC4336004	11.7294	10.9256	9.73572	0.927612	0.538805	1.09476	3.6607	1.9682e-05	5.61927	6.4248	7.13145	0.808588	0.892608	0.588977	3.06574	5.68025e-05	7-deoxyloganetin glucosyltransferase [Oryza sativa Japonica Group]
Oryza_sativa_newGene_384	0.24122	0.228592	0.291137	6.95657	10.8497	10.5419	-5.21931	0.00045428	0.44616	0.229999	0.446258	5.04709	3.21617	3.59404	-3.40109	0.000783726	hypothetical protein LOC_Os11g33280 [Oryza sativa Japonica Group]
gene-LOC9266390	1.94228	2.14454	1.94459	5.02933	4.10642	4.42769	-1.16916	0.000210107	1.19153	2.10276	2.06221	1.5286	1.54248	1.53736	0.217013	0.112184	putative clathrin assembly protein At5g57200 isoform X1 [Oryza sativa Japonica Group]
gene-LOC107280764	1.92661	2.09909	2.58395	0.46525	0.525575	0.156604	2.52617	0.000330696	1.81717	1.82734	1.90997	3.38408	3.77905	3.74804	-0.97408	4.09003e-05	Os04g0420400 [Oryza sativa Japonica Group]
gene-LOC4324055	3.00163	2.06618	2.4577	3.95289	4.53235	4.84771	-0.825134	0.00170614	4.66591	6.27068	6.37356	12.7485	10.9364	13.4354	-1.10059	0.000515381	lectin isoform X1 [Oryza sativa Japonica Group]
gene-LOC4324050	2.22164	1.22845	1.20651	5.33665	3.13538	4.88772	-1.52055	0.00451321	0.436181	0.512799	0.73035	1.8679	2.61652	1.64209	-1.86718	0.00212659	hypothetical protein OsJ_01954 [Oryza sativa Japonica Group]
gene-LOC4324053	6.94313	7.03953	7.26799	15.8559	18.3054	17.1817	-1.27266	3.7331e-05	8.20002	8.34907	8.25481	9.50105	7.94892	8.59857	-0.0706357	0.102687	serine carboxypeptidase II-1 [Oryza sativa Japonica Group]
gene-LOC4324058	8.79124	8.723	8.32802	1.88335	3.19293	1.24044	2.03248	9.74687e-05	10.8106	10.4379	9.3362	14.3263	15.6231	15.0849	-0.558217	0.00028872	NF-X1-type zinc finger protein NFXL2 [Oryza sativa Japonica Group]
gene-LOC4331361	0.810205	1.38311	2.13876	0	0	0.069582	5.9602	0.00527134	0.417636	3.00267	2.22402	0	0	0	NA	0.0174727	remorin [Oryza sativa Japonica Group]
gene-LOC9272377	2.89642	3.00221	2.73312	1.03012	1.3254	1.11655	1.31385	3.1693e-05	2.68162	2.36849	2.24352	1.38072	1.60293	1.73834	0.627243	0.00170125	choline monooxygenase, chloroplastic isoform X1 [Oryza sativa Japonica Group]
gene-LOC107275264	0.98666	0.775149	0.345534	2.61925	1.64935	2.9993	-1.78611	0.00448075	0.569652	0.974425	0.094579	0.432813	0.056633	0.020683	1.68358	0.0648206	uncharacterized protein At5g65660 [Oryza sativa Japonica Group]
gene-LOC4324947	6.89161	8.28252	7.55763	0.169004	0.240998	0.067427	5.57328	1.30387e-05	8.02379	6.05072	6.58186	4.54525	3.97663	4.78419	0.634504	0.0045725	uncharacterized protein LOC4324947 [Oryza sativa Japonica Group]
gene-LOC4324944	48.3939	85.4432	75.4204	8.68508	6.15014	2.75358	3.57255	0.00116597	65.1168	37.2076	53.648	23.9053	28.4112	20.0674	1.10755	0.00750317	protein NRT1/ PTR FAMILY 5.10 [Oryza sativa Japonica Group]
gene-LOC4325094	0.940963	1.54074	1.28085	4.60527	3.84021	6.09338	-1.95013	0.00157188	0.730645	0.537482	1.08672	2.90847	2.69471	2.07158	-1.70449	0.00100235	amino acid permease 3 isoform X3 [Oryza sativa Japonica Group]
gene-LOC4325095	6.81322	7.07798	6.68217	20.4851	25.0516	14.5667	-1.54667	0.00306746	6.95102	6.472	9.31779	23.1691	14.7165	16.6466	-1.26182	0.0043173	extradiol ring-cleavage dioxygenase [Oryza sativa Japonica Group]
gene-LOC4325090	0.322388	0.561049	0.378685	0.170726	0.399094	0.308809	0.522525	0.065488	0.409503	0.322782	0.954943	1.48731	2.54154	2.79167	-2.01523	0.00462751	hypothetical protein EE612_007152, partial [Oryza sativa]
gene-LOC4325091	0.81416	1.37237	2.10724	16.4772	11.3148	43.6943	-4.05735	0.0224425	2.65508	4.74435	3.44178	7.98066	9.86601	7.61242	-1.23166	0.00156417	receptor protein-tyrosine kinase CEPR2 [Oryza sativa Japonica Group]
gene-LOC4326546	20.4447	6.68175	7.14292	20.8465	12.7476	18.883	-0.614767	0.0755671	0.900638	1.27751	1.69948	12.0671	6.59596	8.42967	-2.80466	0.00221915	receptor-like protein kinase HSL1 [Oryza sativa Japonica Group]
gene-LOC4326541	4.1892	5.21491	5.67897	2.50188	1.41594	6.86623	0.484032	0.11307	6.5197	5.32639	5.89133	2.40922	2.42286	1.64758	1.45281	0.000236226	auxin-responsive protein IAA6 isoform X1 [Oryza sativa Japonica Group]
gene-LOC4326542	5.03705	4.73314	5.2394	1.86712	3.14533	1.67915	1.16546	0.00114526	4.79537	4.81989	4.35477	7.8075	7.25276	7.76183	-0.708096	5.62925e-05	uncharacterized protein LOC4326542 isoform X2 [Oryza sativa Japonica Group]
gene-LOC9268726	5.92365	9.15515	8.98946	2.38131	3.37918	1.11867	1.80683	0.00245228	7.87204	6.98062	9.40255	1.7827	2.47063	1.90371	1.97798	0.000305387	uncharacterized protein LOC9268726 [Oryza sativa Japonica Group]
gene-LOC9268723	4.14098	4.24841	4.85497	1.10958	1.03857	1.14564	2.00756	3.05328e-05	3.13277	3.18949	3.72886	1.62009	1.67777	1.758	0.991328	0.000253634	probable LRR receptor-like serine/threonine-protein kinase At1g56130 isoform X1 [Oryza sativa Japonica Group]
Oryza_sativa_newGene_1479	4.79281	7.24209	7.19384	19.6924	20.6355	7.85996	-1.32541	0.0206366	7.85762	8.6467	7.78329	16.6957	10.7468	16.1535	-0.843976	0.00711677	hypothetical protein DAI22_01g009908 [Oryza sativa Japonica Group]
Oryza_sativa_newGene_1476	0.404264	0.827024	1.03162	3.0091	4.16507	5.42455	-2.47703	0.00220208	0.991407	1.03197	0.877511	1.03926	1.15709	1.22359	-0.237471	0.0178699	hypothetical protein [Oryza sativa Japonica Group]
Oryza_sativa_newGene_3908	26.8053	25.318	28.436	12.0525	8.46852	6.98528	1.55029	0.000135815	25.2021	26.0267	22.7865	21.1905	20.7855	23.2913	0.181465	0.0197694	hypothetical protein DAI22_11g116000 [Oryza sativa Japonica Group]
gene-LOC4327636	15.7795	17.291	21.1939	34.1888	28.0845	49.5987	-1.04377	0.0109323	47.7682	63.3616	56.7075	84.772	82.3782	66.9405	-0.480004	0.00929161	hypothetical protein OsJ_00543 [Oryza sativa Japonica Group]
gene-LOC4345854	28.4909	32.6356	24.1095	7.06224	9.73182	4.82143	1.9794	0.000430605	29.153	26.7639	28.3925	8.58842	8.00417	8.06519	1.77365	2.68097e-06	homeobox-leucine zipper protein HOX20 [Oryza sativa Japonica Group]
gene-LOC4345853	1.52774	2.29926	2.34053	0.603132	0.781248	0.713856	1.55552	0.0018262	2.32909	2.17486	2.49223	0.405532	0.415873	0.640551	2.25867	2.5672e-05	U-box domain-containing protein 15 [Oryza sativa Japonica Group]
gene-LOC4328858	7.4938	6.67837	5.90494	18.6694	22.0195	24.9626	-1.70928	0.000315345	7.9134	10.1766	9.70517	19.7692	20.6431	19.9233	-1.11817	3.15346e-05	polyadenylate-binding protein-interacting protein 9 [Oryza sativa Japonica Group]
gene-LOC4340988	74.6488	56.7099	59.3897	134.668	111.878	124.009	-0.958016	0.000565552	49.7443	52.0951	47.1352	71.9652	57.8675	51.9722	-0.287324	0.0368369	pheophytinase, chloroplastic isoform X1 [Oryza sativa Japonica Group]
gene-LOC4342851	7.35157	8.81178	7.33019	5.07545	3.54107	2.01673	1.14368	0.00330437	11.1351	10.0238	9.09534	4.37027	3.30557	4.56267	1.30571	0.000264002	uncharacterized protein LOC4342851 isoform X2 [Oryza sativa Japonica Group]
gene-LOC4343189	124.423	146.199	129.603	37.1217	33.7555	60.8713	1.60302	0.00028621	113.018	92.0425	126.213	60.3217	72.6056	87.8923	0.585155	0.0111683	protein CURVATURE THYLAKOID 1B, chloroplastic isoform X1 [Oryza sativa Japonica Group]
gene-LOC4343183	59.2689	77.161	84.5505	51.0149	41.6111	23.8634	0.923719	0.00835488	122.436	94.0844	117.325	50.5859	49.3862	40.2059	1.25192	0.000570108	probable glutathione S-transferase GSTU1 [Oryza sativa Japonica Group]
Oryza_sativa_newGene_2826	1.9416	2.60757	2.80611	1.14005	0.965239	1.19361	1.1568	0.00187147	2.54641	2.74358	2.58811	2.02351	2.0275	2.27964	0.315493	0.00191448	hypothetical protein [Oryza sativa Japonica Group]
gene-LOC4343728	90.4601	57.3184	60.2606	182.058	124.901	238.466	-1.39053	0.00773856	27.3021	30.7153	32.1362	53.7279	33.3235	31.1212	-0.390438	0.068014	putative sugar transporter [Oryza sativa]
gene-LOC4343721	30.2635	31.889	33.2172	9.76809	12.4452	9.27112	1.59889	2.05888e-05	34.9238	35.1147	35.6334	18.9276	21.0839	23.2329	0.740581	8.9925e-05	geranylgeranyl pyrophosphate synthase 7, chloroplastic [Oryza sativa Japonica Group]
gene-LOC4333077	3.5937	3.31196	3.77907	6.57902	9.19027	8.20093	-1.16569	0.00114993	3.6445	4.15532	5.84781	6.9945	7.8129	6.8906	-0.668912	0.00524739	probable nucleoredoxin 1-2 [Oryza sativa Japonica Group]
gene-LOC4333075	0.765351	0.412133	0.460936	6.63338	10.3542	6.24782	-3.82595	0.00135056	0.788087	0.389105	0.71797	5.39336	3.98999	4.23217	-2.84486	0.000242684	probable nucleoredoxin 1-1 isoform X2 [Oryza sativa Japonica Group]
gene-LOC4341767	3.47877	4.36346	3.81936	12.222	19.9306	2.70143	-1.57956	0.0490513	3.67491	3.4864	3.65619	9.12985	6.34015	7.0097	-1.05526	0.00248592	receptor-like cytosolic serine/threonine-protein kinase RBK1 isoform X1 [Oryza sativa Japonica Group]
gene-LOC4341769	5.13679	6.20112	5.59246	10.2438	11.6721	8.07045	-0.824693	0.00407639	6.43612	7.93606	7.05049	10.0511	10.5873	10.2011	-0.52564	0.000621295	aminopeptidase P1 [Oryza sativa Japonica Group]
gene-LOC4338571	14.5874	14.235	14.0411	10.2103	16.5314	11.5921	0.161136	0.119182	18.9127	17.1113	17.5799	39.9211	37.1795	34.678	-1.06023	6.76792e-05	40S ribosomal protein S4-like [Oryza sativa Japonica Group]
gene-LOC4338570	1.13394	0.320453	2.26275	30.9221	16.9033	40.737	-4.57443	0.00378716	0.054672	0.040973	0.081807	14.9401	9.71638	10.672	-7.63726	0.000468986	NRR repressor homolog 1 [Oryza sativa Japonica Group]
gene-LOC4348520	7.65065	9.48433	8.18581	0.026995	0.121129	0.18438	6.25081	2.69829e-05	11.1816	11.77	11.2221	0.926994	0.499234	0.743959	3.97699	3.04526e-07	uncharacterized protein LOC4348520 isoform X1 [Oryza sativa Japonica Group]
gene-LOC4346736	5.52866	2.28146	1.69466	13.3907	13.7658	6.42535	-1.82096	0.00990573	3.67681	1.03176	1.75653	5.12804	2.70415	2.99961	-0.744529	0.063901	probable protein phosphatase 2C 68 [Oryza sativa Japonica Group]
gene-LOC4336246	1.89451	2.67543	4.06148	9.17673	4.62691	11.2524	-1.53749	0.0140668	2.86074	4.39668	4.08234	2.2219	3.08706	2.4801	0.541869	0.022749	amino acid permease 3 [Oryza sativa Japonica Group]
gene-LOC4336241	2.1633	2.13562	1.76531	0.78054	1.44727	0.882678	0.963184	0.00390665	1.74854	1.26334	1.64247	3.81823	5.44272	4.96883	-1.61226	0.000797414	uncharacterized protein LOC4336241 [Oryza sativa Japonica Group]
gene-LOC4335917	10.371	10.5454	13.6242	3.19491	2.9878	1.77922	2.1171	0.000375726	12.9759	15.0736	14.1011	11.2891	10.4848	10.7063	0.375997	0.00194671	uncharacterized protein LOC4335917 [Oryza sativa Japonica Group]
gene-LOC4335918	0.297045	0.289383	0.197052	0.369541	0.690504	0.567127	-1.0544	0.0116554	0.324911	0.20936	0.294542	0.61155	0.793779	1.01786	-1.54779	0.0030655	probable pectinesterase/pectinesterase inhibitor 51 [Oryza sativa Japonica Group]
gene-LOC4332030	1.58954	1.46843	1.10569	0.934129	0.666917	0.798931	0.794834	0.0058311	0.821496	1.04977	1.31713	0.463187	0.457344	0.604952	1.06357	0.00535926	uncharacterized protein LOC4332030 [Oryza sativa Japonica Group]
gene-LOC4332032	12.8511	11.3863	14.4506	5.11538	5.62686	5.03233	1.29428	0.000268975	12.8153	14.0607	12.4523	11.6653	13.3699	14.2388	0.00199887	0.246215	pentatricopeptide repeat-containing protein At3g29290 [Oryza sativa Japonica Group]
gene-LOC4332035	4.7679	3.95721	3.73786	1.17109	1.26268	1.39423	1.70298	0.00021112	3.24458	3.55816	3.95649	3.24506	3.87504	3.7872	-0.0197195	0.217733	probable leucine-rich repeat receptor-like protein kinase At1g35710 [Oryza sativa Japonica Group]
gene-LOC4349694	8.19303	4.12107	4.23854	13.5802	8.85132	14.3268	-1.15101	0.00908184	1.96246	2.4042	2.34765	7.4557	5.58056	6.05117	-1.50731	0.000516923	glutamine--fructose-6-phosphate aminotransferase [isomerizing] 2 [Oryza sativa Japonica Group]
gene-LOC4342448	1.30076	1.12137	1.01867	0.747249	0.780143	0.884886	0.512352	0.00514113	1.42426	1.26801	1.00488	0.39719	0.41217	0.522626	1.47283	0.000896979	ubiquitin carboxyl-terminal hydrolase 8 isoform X2 [Oryza sativa Japonica Group]
gene-LOC4351293	18.0509	17.5645	18.3136	6.50299	9.75555	6.49024	1.24527	0.000180053	18.2821	16.8186	16.0067	21.1462	20.9339	21.179	-0.30774	0.000945039	uncharacterized protein LOC4351293 [Oryza sativa Japonica Group]
gene-LOC4351299	0.572067	0.440546	0.785883	1.3003	1.26345	1.24551	-1.08272	0.000691706	0.857542	1.28804	1.00228	1.645	3.0936	1.96293	-1.09012	0.0151748	mucin-2 isoform X1 [Oryza sativa Japonica Group]
gene-LOC9267607	0.458231	0.558625	0.710039	0.190363	0.153118	0.213326	1.63293	0.00164879	0.307035	0.538512	0.61504	0.346198	0.607551	0.864841	-0.316272	0.133756	MLO-like protein 13 [Oryza sativa Japonica Group]
gene-LOC4351128	5.64362	3.61864	4.39205	3.68685	1.78418	2.63131	0.752947	0.0208771	3.36833	4.62492	4.42785	0.933446	0.926037	0.786484	2.23093	0.000289141	uncharacterized protein LOC4351128 [Oryza sativa Japonica Group]
gene-LOC4351127	25.9054	22.9257	24.8827	27.1102	26.9788	27.7813	-0.151407	0.0100667	17.3954	18.2457	19.1836	8.4396	9.38341	9.74015	0.992084	3.70354e-05	beta-glucosidase-like SFR2, chloroplastic [Oryza sativa Japonica Group]
gene-LOC4351121	0.622491	0.552649	0.601657	1.2579	1.49086	0.67295	-0.945438	0.0220184	0.585179	0.739004	0.699855	1.56324	1.31725	1.43745	-1.09311	0.000208476	pentatricopeptide repeat-containing protein At3g24000, mitochondrial [Oryza sativa Japonica Group]
gene-LOC4334799	12.491	12.8727	10.8732	3.53655	7.45505	5.55781	1.13068	0.00174534	12.587	13.8335	12.7284	27.0708	25.2876	29.3513	-1.06154	8.33265e-05	hypothetical protein OsI_14347 [Oryza sativa Indica Group]
gene-LOC4334796	8.06231	8.46209	6.31237	15.801	27.1897	4.80931	-1.06565	0.0673372	5.75656	5.41653	6.92062	23.1793	12.0853	14.7482	-1.46681	0.00860488	phosphatidylinositol transfer protein 3 [Oryza sativa Japonica Group]
gene-LOC4334794	3.59435	4.70786	3.03857	0.64223	1.09028	0.6998	2.22112	0.00108748	1.47453	2.35994	2.77515	3.31792	7.74773	6.6452	-1.422	0.0139422	aspartokinase 1, chloroplastic [Oryza sativa Japonica Group]
gene-LOC9272171	0.142485	0.084203	0.312319	0.649014	0.635442	1.11471	-2.15415	0.00563917	0.277351	0.205194	0.290555	0.323406	0.591188	0.357632	-0.718628	0.0330946	uncharacterized protein LOC9272171 [Oryza sativa Japonica Group]
gene-LOC4329505	5.487	5.46753	4.69557	12.0912	13.6359	8.78778	-1.14105	0.00309621	5.59637	6.08285	6.02461	9.19378	7.95551	8.22409	-0.519255	0.000813715	uncharacterized protein LOC4329505 [Oryza sativa Japonica Group]
gene-LOC9272178	13.3586	16.2749	18.5746	6.07246	4.65779	4.75637	1.63825	0.000572717	19.2982	18.6104	20.2187	17.9428	18.9422	17.1765	0.104612	0.0304088	uncharacterized protein LOC9272178 isoform X2 [Oryza sativa Japonica Group]
gene-LOC4334137	14.9673	18.6897	24.7308	35.7603	45.5255	29.9182	-0.929469	0.00762914	25.517	23.4745	21.5075	5.51205	4.5272	5.62317	2.17029	2.7869e-05	two pore potassium channel a [Oryza sativa Japonica Group]
gene-LOC4334135	23.0452	22.5253	21.5381	7.46174	7.442	7.2582	1.59841	1.17849e-06	21.5384	19.2667	20.5371	20.3525	19.6534	21.0228	0.00739285	0.224551	phytochrome C [Oryza sativa Japonica Group]
gene-LOC4334132	5.14915	5.69289	4.94599	5.03493	4.29138	5.67562	0.0736827	0.149447	6.32905	5.17218	4.82213	1.6537	1.77686	2.3711	1.4924	0.000570039	protein PYRICULARIA ORYZAE RESISTANCE 21 isoform X1 [Oryza sativa Japonica Group]
gene-LOC4334131	44.2476	41.9111	45.3674	4.35163	2.75692	2.80338	3.73004	9.49839e-07	37.4752	44.6679	43.7891	12.9937	14.5006	14.0251	1.60079	6.50259e-05	50S ribosomal protein L6, chloroplastic [Oryza sativa Japonica Group]
gene-LOC4350654	2.88941	1.86177	1.17274	3.9689	6.80617	4.61527	-1.3774	0.00839982	1.42875	1.29683	1.51815	3.98013	2.53257	3.03209	-1.16938	0.00366619	uncharacterized protein LOC4350654 [Oryza sativa Japonica Group]
gene-LOC4326702	0.812706	0.623871	0.900068	0	0.117459	0.0612	3.70916	0.000308637	0.592461	0.783718	0.702427	0.712601	0.856319	0.65676	-0.0986299	0.144719	G-type lectin S-receptor-like serine/threonine-protein kinase At2g19130 isoform X2 [Oryza sativa Japonica Group]
gene-LOC4326701	4.58676	4.36582	5.1469	2.6814	1.52323	1.41931	1.32599	0.000938271	4.42834	3.69347	3.27129	2.85749	2.0975	2.59756	0.593125	0.00853739	uncharacterized protein LOC4326701 [Oryza sativa Japonica Group]
gene-LOC4326700	23.1714	61.9358	54.5247	11.3544	9.97698	2.53577	2.54853	0.00850501	80.1022	41.0348	68.85	15.9119	19.8818	19.3995	1.78334	0.00458523	uncharacterized protein LOC4326700 [Oryza sativa Japonica Group]
gene-LOC4328756	1.13011	0.859766	1.43644	0.784136	0.887184	0.501564	0.657047	0.0270355	0.958903	1.11223	1.27591	0.589079	0.532479	0.357911	1.17781	0.00140904	ATP-dependent RNA helicase DRS1 isoform X1 [Oryza sativa Japonica Group]
gene-LOC4345883	21.2938	19.1132	20.9531	8.85047	7.34612	7.3406	1.38236	2.91434e-05	20.1108	17.6994	18.0466	13.0788	13.4221	13.8353	0.469655	0.000682339	copper-transporting ATPase PAA1, chloroplastic isoform X1 [Oryza sativa Japonica Group]
gene-LOC4345881	44.1874	44.8581	44.6531	7.49834	7.52804	5.72073	2.688	1.17097e-07	43.4972	39.9852	40.8594	11.6632	13.254	17.3328	1.55729	4.06123e-05	haloacid dehalogenase-like hydrolase domain-containing protein At4g39970 [Oryza sativa Japonica Group]
gene-LOC4329084	6.08233	6.55897	8.18646	1.15943	1.28887	1.74831	2.31121	0.000277343	6.06425	6.78075	6.45934	3.92668	3.9684	4.74057	0.611425	0.000677297	L-type lectin-domain containing receptor kinase IV.1 [Oryza sativa Japonica Group]
gene-LOC9266213	10.8246	6.78638	5.69266	2.06411	0.934093	1.66922	2.31986	0.00440844	7.58523	5.75176	6.44525	2.27271	1.76119	1.95845	1.72301	0.000289719	transcription factor MYB8 [Oryza sativa Japonica Group]
Oryza_sativa_newGene_199	2.45345	2.27853	2.05898	1.17175	1.02246	2.17776	0.635336	0.0253301	2.32396	2.02001	1.59339	0.777078	0.654755	0.590699	1.55366	0.000992654	hypothetical protein [Oryza sativa Japonica Group]
gene-LOC4324398	36.5824	24.9723	15.4081	3.90989	8.69198	2.03111	2.39494	0.00800415	14.7402	9.9313	11.4598	4.81125	2.49831	4.21125	1.64901	0.00163344	glutamate synthase 1 [NADH], chloroplastic isoform X1 [Oryza sativa Japonica Group]
gene-LOC112939426	1.20948	0.791127	1.00487	2.34194	2.88921	1.99296	-1.26523	0.00202217	0.685809	0.617285	0.712445	1.96893	1.76566	2.84535	-1.70691	0.00255302	uncharacterized protein LOC112939426 [Oryza sativa Japonica Group]
gene-LOC4324396	3.67756	8.08393	7.23692	2.04073	0.488471	0.36457	2.71486	0.00524149	8.70961	8.15203	8.71253	0.882339	0.501036	0.745314	3.58665	8.89798e-07	uncharacterized protein LOC4324396 [Oryza sativa Japonica Group]
gene-LOC4344529	4.84698	6.15846	5.36847	3.01121	3.05979	1.60735	1.09253	0.00224051	5.13476	3.49989	4.60863	2.44582	1.84908	2.15684	1.0375	0.00286865	AT-hook motif nuclear-localized protein 1 [Oryza sativa Japonica Group]
gene-LOC4340611	3.74196	2.87333	2.89296	7.47292	5.14936	5.04971	-0.894212	0.00797487	3.08361	1.98112	2.31876	3.50702	1.99466	1.85665	0.0049255	0.247468	U-box domain-containing protein 39 [Oryza sativa Japonica Group]
gene-LOC4340618	1.57342	1.41629	0.735649	0.687956	0.190913	0.227065	1.75212	0.0112152	0.403294	0.890925	1.2784	0.367072	0.375417	0.107092	1.59841	0.0246991	protein NRT1/ PTR FAMILY 5.8 [Oryza sativa Japonica Group]
gene-LOC4345699	1.58129	0.843682	0.769017	0.089206	0.075628	0.116493	3.50504	0.00502356	0.51448	0.715459	0.561547	0.108664	0.046388	0.04339	3.17437	0.000293408	probable LRR receptor-like serine/threonine-protein kinase At2g23950 isoform X1 [Oryza sativa Japonica Group]
Oryza_sativa_newGene_3311	3.07438	3.70327	3.37953	0.704611	0.630173	0.646777	2.35779	2.95847e-05	3.31143	4.89544	3.6113	2.24174	1.98724	1.93523	0.939018	0.00474394	hypothetical protein DAI22_10g038800 [Oryza sativa Japonica Group]
gene-LOC4339811	0.49043	0	0.506272	0.165994	0.20587	0.108174	1.05401	0.0911835	0.220746	0.250393	0.290586	3.43866	3.98875	1.58592	-3.56472	0.00484693	pathogenesis-related protein 1 [Oryza sativa Japonica Group]
gene-LOC4345697	1.73418	2.16499	1.84299	0.365027	0.201456	0.037801	3.2483	0.000108338	0.861924	0.683718	0.808338	0.207573	0.069859	0.180509	2.36187	0.000181539	AP2-like ethylene-responsive transcription factor At1g79700 [Oryza sativa Japonica Group]
gene-LOC4325113	50.3465	74.2466	79.0184	58.753	52.8505	46.1066	0.368543	0.0464838	84.5846	66.4782	79.7478	13.4348	11.9763	11.6325	2.63942	7.2076e-05	uncharacterized protein LOC4325113 [Oryza sativa Japonica Group]
gene-LOC4325115	1.16263	1.02785	1.16062	0.450699	0.470908	0.459505	1.27881	3.20009e-05	1.46747	1.30574	1.32449	0.982333	0.906802	0.889688	0.560343	0.00041867	putative disease resistance protein RGA1 [Oryza sativa Japonica Group]
gene-LOC4341568	1.29629	1.16712	0.913076	1.64725	2.72928	0.312484	-0.473759	0.142507	0.918003	0.619455	0.78636	2.89556	1.39822	1.46127	-1.30833	0.020654	protein LYK5 [Oryza sativa Japonica Group]
gene-LOC107278404	13.3505	16.7846	22.7302	7.97977	8.62555	14.1004	0.783811	0.0231724	22.9505	25.2185	21.6483	11.8862	11.5208	9.68384	1.07715	0.000150421	probable serine/threonine-protein kinase SIS8 isoform X2 [Oryza sativa Japonica Group]
gene-LOC107278405	2.3087	4.34696	5.55011	8.13292	10.6552	11.5539	-1.31375	0.00307158	0.168629	0	0.048633	0.102797	0.201293	0.386459	-1.66831	0.0448706	DNA-directed RNA polymerase V subunit 7 [Oryza sativa Japonica Group]
gene-LOC4348311	1.04598	0.637851	0.48244	0.750879	1.23165	0.833186	-0.37829	0.0972463	0.375972	0.381592	0.288655	0.749742	0.657572	0.971718	-1.18519	0.00263431	UDP-glycosyltransferase 83A1 [Oryza sativa Japonica Group]
gene-LOC4348312	5.03475	5.7025	7.85788	1.38914	1.91792	1.12122	2.07011	0.00147591	6.49131	7.42705	7.03975	3.24262	3.36182	4.05299	0.975649	0.000189098	uncharacterized protein LOC4348312 [Oryza sativa Japonica Group]
gene-LOC4349105	0.011778	0	0.013173	0	0	0	NA	0.0293396	0.291816	0.366262	0.183949	1.18104	0.787694	0.433907	-1.51268	0.0198138	cytochrome P450 89A2 [Oryza sativa Japonica Group]
Oryza_sativa_newGene_1206	0.545616	0.260287	0.832194	1.4273	1.39618	0.921635	-1.19299	0.00977496	0.547095	0.811459	0.823342	2.7208	1.72148	1.88108	-1.53511	0.00322052	hypothetical protein OsI_00131 [Oryza sativa Indica Group]
Oryza_sativa_newGene_5438	0.091495	0.052471	0.082083	0.608909	0.850861	0.440398	-3.07142	0.00239383	0.090219	0.089811	0.114767	0.879232	0.801046	1.79044	-3.55744	0.00725992	hypothetical protein LOC_Os03g02870 [Oryza sativa Japonica Group]
Oryza_sativa_newGene_5439	3.88632	3.39863	3.40913	1.31736	2.07463	0.973092	1.29273	0.00108988	5.94373	3.51112	4.58369	2.31105	2.04247	2.20851	1.09718	0.00611799	hypothetical protein OsJ_00872 [Oryza sativa Japonica Group]
Oryza_sativa_newGene_5432	3.47484	4.09273	4.75472	1.376	1.66419	0.988499	1.61289	0.000678551	4.46117	4.45625	4.82572	3.40368	3.035	3.75183	0.431486	0.00197435	hypothetical protein EE612_014781 [Oryza sativa]
gene-LOC4342137	145.635	151.566	165.914	51.954	53.8527	45.4178	1.61468	2.28727e-05	156.734	155.398	150.379	92.6867	95.2178	102.363	0.6721	1.98465e-05	phytoene synthase 2, chloroplastic [Oryza sativa Japonica Group]
gene-LOC4349819	21.1325	19.3464	20.0295	22.537	30.2605	25.9005	-0.379192	0.0143749	37.3442	32.862	27.6396	15.1907	12.6587	15.2612	1.18247	0.00084885	ABC transporter C family member 10 [Oryza sativa Japonica Group]
gene-LOC4350096	0.668997	0.627751	0.42199	0.289349	0.395348	0.241765	0.891546	0.0102667	0.421037	0.602432	0.416609	1.52455	1.62552	1.70623	-1.75371	3.65648e-05	calmodulin-interacting protein 111 [Oryza sativa Japonica Group]
gene-LOC4350095	19.4859	27.9291	29.1133	7.85075	11.2079	6.59266	1.57696	0.00175336	26.2147	19.9134	28.9829	11.4491	11.7241	12.8181	1.06137	0.00216007	uncharacterized protein LOC4350095 [Oryza sativa Japonica Group]
gene-LOC4347417	7.45468	6.26337	7.62362	64.3016	36.5639	38.3036	-2.70509	0.00298363	2.41733	3.08982	2.4622	28.2672	17.7574	19.0978	-3.03062	0.00112951	pirin-like protein [Oryza sativa Japonica Group]
gene-LOC4347413	0.546617	0.422134	0.589195	1.10188	1.00657	1.02813	-1.00955	0.000202288	0.406789	0.532373	0.321952	0.687507	0.669649	0.601001	-0.634798	0.00627817	jmjC domain-containing protein 7 [Oryza sativa Japonica Group]
gene-LOC4347411	0.782348	0.584463	0.529675	0.484671	0.699703	1.50626	-0.504615	0.113741	1.44939	2.26314	1.98177	0.76302	1.11641	0.732988	1.12413	0.00466969	uncharacterized protein LOC4347411 [Oryza sativa Japonica Group]
gene-LOC4347418	1.94237	3.05581	2.93552	12.2876	8.37712	22.2818	-2.43647	0.0120932	5.1399	6.32681	4.255	0.799481	1.49287	1.15154	2.19065	0.000735617	tonoplast dicarboxylate transporter [Oryza sativa Japonica Group]
gene-LOC107276354	0.187913	0.15886	0.157691	1.46167	0.744523	6.06225	-4.03479	0.0488211	0	0.028196	0.112982	0	0.121657	0.045044	-0.239747	0.217733	ethylene-responsive transcription factor ERF015 [Oryza sativa Japonica Group]
gene-LOC4330943	21.1415	25.8737	27.0788	62.1118	74.8035	59.259	-1.40471	0.000336686	33.7718	45.8762	39.8925	51.3263	51.8495	47.27	-0.331744	0.0131949	uncharacterized protein LOC100272769 [Zea mays]
gene-LOC4330940	2.45957	2.02212	1.32667	0.740148	0.816147	0.840796	1.27685	0.00661697	1.79902	1.13425	1.18588	1.69476	1.63596	1.41477	-0.204209	0.10379	alpha-aminoadipic semialdehyde synthase [Oryza sativa Japonica Group]
gene-LOC4339548	1.1628	0.888992	0.614135	16.3836	16.8057	4.72444	-3.83001	0.0103305	0.436319	0.505534	0.79429	3.16673	2.08524	2.28727	-2.11853	0.00130372	transcription factor RAX2 [Oryza sativa Japonica Group]
gene-LOC9266052	3.37681	3.08666	3.14111	0.40563	0.318783	0.342129	3.17078	1.67967e-06	3.29418	2.45986	2.86356	2.34741	3.83948	3.40231	-0.154123	0.138893	vacuolar protein sorting-associated protein 60.1 [Oryza sativa Japonica Group]
gene-LOC4329167	2.16236	2.20988	2.53961	0.247182	0.401143	0.424493	2.68767	2.98904e-05	1.61498	1.54881	1.415	1.8385	1.96405	2.00494	-0.342948	0.00151974	pentatricopeptide repeat-containing protein At1g09900 [Oryza sativa Japonica Group]
gene-LOC4345723	0.601887	0.312231	0.257188	0.160537	0.249248	0.292237	0.73853	0.0602473	0	0.08574	0.087089	2.07604	1.62646	0.676807	-4.66328	0.00687317	putative pectinesterase/pectinesterase inhibitor 45 [Oryza sativa Japonica Group]
gene-LOC107275263	2.90001	2.02856	1.60715	5.72535	8.55151	7.02188	-1.70435	0.00136668	1.88348	2.48881	1.5994	3.57294	3.21253	3.66705	-0.80764	0.00182598	CBL-interacting protein kinase 11 [Oryza sativa Japonica Group]
gene-LOC107275266	0.095615	0.411002	0.31223	10.4897	20.0492	14.0412	-5.76666	0.00160052	4.75807	0.93058	3.45878	13.4333	0.285452	3.85615	-0.942081	0.132315	pectinesterase inhibitor 12-like [Oryza sativa Japonica Group]
gene-LOC4332784	0.103831	0.320827	0.394748	0.267424	0.131441	0	1.03868	0.0738403	0.314673	0.29162	0.200772	0.652837	0.42524	0.831342	-1.24238	0.0100019	WEB family protein At2g38370 [Oryza sativa Japonica Group]
gene-LOC4336456	0.45021	0.05588	0.086893	9.77282	10.1676	5.21013	-5.40646	0.00171012	0.164233	0.065516	0.133273	4.45511	2.6733	2.67057	-4.7545	0.001537	GEM-like protein 4 [Oryza sativa Japonica Group]
gene-LOC4336457	1.14409	0.195894	0.454358	6.20721	4.37413	2.92301	-2.9119	0.00425065	0.631089	0.130678	0.352421	4.79597	2.68444	2.24635	-3.12597	0.00575436	GEM-like protein 4 [Oryza sativa Japonica Group]
gene-LOC4332205	26.7494	20.4153	20.9	49.8607	44.9184	58.8056	-1.17406	0.000824666	13.1616	17.2698	19.8166	29.3882	27.1105	25.5496	-0.707408	0.00225895	uncharacterized protein LOC4332205 [Oryza sativa Japonica Group]
gene-LOC4332204	0.093299	0.072045	0.48031	2.73842	1.19242	1.80894	-3.15216	0.00556788	0	0.043937	0.03611	0.449343	0.352092	0.192293	-3.63393	0.00403331	U-box domain-containing protein 21 [Oryza sativa Japonica Group]
gene-LOC4332200	2.0776	3.28869	2.48542	0.491525	0.162044	0.673126	2.56517	0.00121968	1.77652	2.37204	1.77843	0.731726	0.723822	0.706734	1.45474	0.000798202	zinc finger protein 7 [Oryza sativa Japonica Group]
gene-LOC4331157	0.05881	0.039413	0	1.9364	1.84557	0.747753	-5.52722	0.0045245	0.026172	0.064287	0	0.634837	0.177616	0.417189	-3.76483	0.0116275	uncharacterized protein LOC4331157 [Oryza sativa Japonica Group]
gene-LOC4325351	38.0748	33.4074	31.0453	2.38406	1.80483	2.69237	3.89719	2.65013e-05	32.9213	27.4126	29.5929	12.4169	13.3828	14.9915	1.14049	0.000189162	MAR-binding filament-like protein 1 isoform X1 [Oryza sativa Japonica Group]
gene-LOC4325352	3.51417	3.05038	2.67926	0.763685	1.00363	0.870248	1.80928	0.000233691	2.29094	2.32945	1.98996	0.536639	1.09849	0.596415	1.56668	0.000542868	uncharacterized protein LOC4325352 [Oryza sativa Japonica Group]
gene-LOC4325355	28.8499	25.8043	24.1486	71.6932	68.3016	58.2374	-1.33087	0.000183941	24.8887	25.6547	24.0584	44.9335	42.0424	44.9648	-0.822608	1.4592e-05	heat shock 70 kDa protein 15 [Oryza sativa Japonica Group]
gene-LOC4352891	0.132557	0.116608	0.14617	0.661424	1.21231	0.180364	-2.37736	0.0343418	0.336742	0.250242	0.321429	1.24044	1.26929	1.01009	-1.95408	0.000135517	uncharacterized protein LOC4352891 isoform X2 [Oryza sativa Japonica Group]
gene-LOC112936032	10.919	10.4102	10.933	3.60074	3.44507	2.7404	1.72102	4.67143e-06	10.525	10.9324	8.02936	19.9053	20.5006	21.7631	-1.07612	0.000126331	pentatricopeptide repeat-containing protein At3g18110, chloroplastic-like isoform X1 [Oryza sativa Japonica Group]
gene-LOC4333962	5.37751	14.4458	22.1624	0.624591	0.26958	0.070291	5.44403	0.0119887	19.1538	7.89457	10.9458	0.470689	1.1657	1.02342	3.83638	0.00624442	uncharacterized protein LOC4333962 [Oryza sativa Japonica Group]
gene-LOC4337267	43.3617	42.0638	44.9258	17.8453	15.0485	17.5705	1.36907	6.41546e-06	50.2625	40.4459	45.7267	22.1642	21.0117	22.723	1.04989	0.000306753	ribulose bisphosphate carboxylase/oxygenase activase, chloroplastic [Oryza sativa Japonica Group]
gene-LOC4333967	12.1382	16.6649	16.9144	4.37113	4.3366	4.46549	1.79514	0.000551898	17.8136	15.8141	18.6553	13.1074	14.7936	12.1134	0.385824	0.00591257	inositol-tetrakisphosphate 1-kinase 3 [Oryza sativa Japonica Group]
gene-LOC4330208	0.740012	0.30662	0.270577	3.40031	1.8498	2.52539	-2.56145	0.00261114	0.323915	0.874933	0.65867	0.75359	2.3953	1.07683	-1.18582	0.0521414	uncharacterized protein LOC4330208 [Oryza sativa Japonica Group]
gene-LOC9269646	5.51766	4.90574	6.70711	2.24195	2.27216	2.62619	1.26251	0.000895947	5.07298	4.81617	4.89354	5.62164	6.66561	6.39013	-0.337383	0.0039071	uncharacterized protein LOC9269646 [Oryza sativa Japonica Group]
gene-LOC4331493	28.5953	16.6429	17.747	13.856	8.27713	16.4648	0.706493	0.0365183	10.7781	11.8961	13.3026	5.50135	5.57165	5.42186	1.12505	0.000222476	MLO protein homolog 1-like isoform X1 [Oryza sativa Japonica Group]
gene-LOC4326117	0.381155	0.436935	0.263354	0.267841	0.356718	0.406711	0.0685369	0.202637	0.265942	0.212555	0.175815	1.23286	1.42377	1.22258	-2.56771	2.69064e-05	uncharacterized protein LOC4326117 isoform X3 [Oryza sativa Japonica Group]
gene-LOC112937926	1.56866	2.20087	1.77674	5.51582	6.6749	7.46108	-1.82507	0.000346395	3.29793	3.44834	1.95687	3.26397	3.23211	4.17957	-0.294716	0.0776389	uncharacterized protein LOC112937926 isoform X1 [Oryza sativa Japonica Group]
gene-LOC4339670	2.0445	1.33814	1.70621	6.31239	6.36695	9.14709	-2.10066	0.00108201	1.86879	1.54717	2.48016	4.10977	4.18411	3.22326	-0.965944	0.00261909	ethylene-responsive transcription factor ERF061 [Oryza sativa Japonica Group]
gene-LOC4342223	113.617	112.314	112.509	44.8472	54.0478	47.432	1.2097	5.18292e-06	115.99	136.884	120.501	55.1804	57.8249	56.8634	1.1362	0.000111751	uncharacterized protein LOC4342223 isoform X1 [Oryza sativa Japonica Group]
gene-LOC112936036	5.08905	6.53343	4.81168	0.970447	1.35406	0.923596	2.33903	0.000334308	2.35058	2.56888	2.84916	2.12714	1.93487	1.96839	0.365404	0.00514554	protein SCO1 homolog 1, mitochondrial-like isoform X1 [Oryza sativa Japonica Group]
gene-LOC4337262	94.7237	120.734	132.775	261.609	290.118	196.99	-1.10437	0.00273219	135.169	118.453	141.06	158.61	128.03	124.271	-0.0581374	0.173627	uncharacterized protein LOC4337262 [Oryza sativa Japonica Group]
gene-LOC4337261	78.6705	86.0183	93.8605	169.243	185.96	156.775	-0.985641	0.000223154	97.9999	106.57	100.246	92.9756	89.0341	85.5397	0.188131	0.00515181	farnesyl pyrophosphate synthase 2 [Oryza sativa Japonica Group]
gene-LOC4333964	0.438983	0.56362	0.650508	0.151574	0.442469	0.184095	1.08709	0.0144467	0.428795	0.299594	0.260605	2.88171	3.18399	2.88429	-3.17785	4.78324e-06	COMPASS-like H3K4 histone methylase component WDR5A [Oryza sativa Japonica Group]
gene-LOC4327248	11.8199	16.0432	13.458	3.66627	2.44465	0.834124	2.57282	0.000372672	13.162	9.91578	12.5159	2.8656	3.35334	3.6917	1.84457	0.000276312	uncharacterized protein LOC4327248 [Oryza sativa Japonica Group]
gene-LOC4327243	1.25861	0.889114	0.974624	2.24333	3.28915	1.23311	-1.11558	0.0286765	1.18552	0.948859	0.979599	2.12005	1.8787	1.86656	-0.913448	0.000293296	probable glucuronosyltransferase Os01g0926700 [Oryza sativa Japonica Group]
gene-LOC4327245	7.64396	6.07516	7.01316	2.8076	4.01324	1.58353	1.30267	0.00199277	5.91172	4.91629	4.87882	4.84547	3.73283	4.17359	0.300681	0.0257802	squamosa promoter-binding-like protein 2 [Oryza sativa Japonica Group]
gene-LOC4329294	10.9767	9.15851	10.8184	225.893	225.734	268.573	-4.54022	2.17326e-05	12.3293	10.218	12.8487	142.187	132.265	134.096	-3.52885	6.16542e-07	hypothetical protein OsI_07114 [Oryza sativa Indica Group]
gene-LOC4324744	138.258	163.072	169.148	47.8521	52.6172	54.7047	1.60024	0.000101408	158.823	156.401	193.598	117.924	115.107	121.272	0.522181	0.00331535	uncharacterized protein LOC4324744 [Oryza sativa Japonica Group]
gene-LOC4346120	0.830189	1.22008	0.89629	0.2298	0.16643	0.092723	2.59126	0.000739239	1.14131	0.53876	0.580417	0.152819	0.069438	0.076561	2.9193	0.00724666	triacylglycerol lipase 2 [Oryza sativa Japonica Group]
gene-LOC4346129	1.70657	1.58126	1.77854	5.07223	5.82012	12.4831	-2.20597	0.0151689	2.147	3.18075	3.36666	11.2121	26.1028	6.04933	-2.31834	0.0318715	nucleotide pyrophosphatase/phosphodiesterase [Oryza sativa Japonica Group]
gene-LOC4347654	33.766	37.8821	42.9767	70.877	59.0337	72.9933	-0.823879	0.00111609	58.8878	66.5705	53.7576	80.271	86.8725	74.7449	-0.432642	0.00375846	probable 6-phosphogluconolactonase 4, chloroplastic [Oryza sativa Japonica Group]
gene-LOC4347650	34.6507	54.5586	59.1464	11.4228	17.1525	11.9885	1.8708	0.00242515	49.2705	44.2013	53.2121	57.0887	54.867	61.6086	-0.24276	0.013048	cytochrome P450 78A9 [Oryza sativa Japonica Group]
gene-LOC4347659	154.871	178.823	174.997	177.439	161.889	156.729	0.0362857	0.171576	167.481	186.405	183.059	456.184	448.247	446.061	-1.33064	5.21752e-07	rhodanese-like domain-containing protein 14, chloroplastic [Oryza sativa Japonica Group]
gene-LOC4347990	4.47945	3.38903	3.51877	1.0528	2.59569	1.05345	1.27609	0.00567715	3.3018	2.7654	3.29427	2.48947	2.27515	2.59115	0.347862	0.00724592	uncharacterized protein LOC4347990 [Oryza sativa Japonica Group]
gene-LOC4325838	5.62319	5.04026	4.49552	4.63911	8.14018	4.03367	-0.149402	0.174444	2.59587	1.67408	2.10598	7.88998	7.75574	5.43653	-1.72532	0.00107296	scarecrow-like protein 3 isoform X1 [Oryza sativa Japonica Group]
gene-LOC4340007	4.74588	4.59846	5.09924	10.0947	11.6005	7.76294	-1.02824	0.00282439	4.90298	5.46854	5.23875	9.86312	10.104	10.2286	-0.951849	3.93134e-06	protein DECREASED SIZE EXCLUSION LIMIT 1 [Oryza sativa Japonica Group]
gene-LOC4349385	61.4298	54.3907	53.6019	69.3561	53.5726	66.2911	-0.159438	0.0728656	59.7005	54.4255	58.7917	25.0498	25.0286	21.4361	1.27378	1.88027e-05	transcription factor MYBS3 [Oryza sativa Japonica Group]
gene-LOC107278233	0.085956	0.064463	0.061888	0.608589	0.662923	0.748559	-3.25018	3.25471e-05	0.041838	0.21066	0.138209	0.19803	0.314828	0.245097	-0.956025	0.027209	receptor-like protein 6 [Oryza sativa Japonica Group]
gene-LOC4351253	0.532214	0.344321	0.333282	0.721748	0.559034	0.487712	-0.547732	0.0301447	0.254636	0.321859	0.424352	0.705355	0.727637	1.15272	-1.36934	0.00658895	fatty acid desaturase DES3 [Oryza sativa Japonica Group]
gene-LOC4352619	4.35147	6.33018	8.65294	23.7133	24.2058	31.9885	-2.04715	0.000599403	10.5809	13.2869	11.7796	1.86259	2.41463	2.37564	2.42175	6.82291e-05	uncharacterized protein LOC4352619 [Oryza sativa Japonica Group]
gene-LOC4352612	9.56824	10.2543	9.63425	4.33588	4.83596	1.99547	1.39932	0.000625639	10.7146	11.4977	11.4497	15.3863	15.7421	15.9045	-0.482544	2.83547e-05	probable inactive purple acid phosphatase 1 isoform X1 [Oryza sativa Japonica Group]
gene-LOC4352613	0.255206	0.114968	0.192542	0.167444	0.399527	0	-0.010868	0.247833	0.378338	0.434755	0.151902	1.11593	0.874068	0.509127	-1.37283	0.014954	probable inactive purple acid phosphatase 1 [Oryza sativa Japonica Group]
gene-LOC4352610	21.8457	34.183	16.4553	2.58581	9.3584	1.55699	2.42457	0.00684474	2.56019	12.9261	6.81442	0.268839	2.06644	2.36998	2.24474	0.0323762	transposon protein, putative, CACTA, En/Spm sub-class [Oryza sativa Japonica Group]
gene-LOC4352611	9.49082	10.9584	11.3412	3.80346	5.03984	3.02748	1.42118	0.000306263	13.9706	12.3636	13.0561	7.4784	8.14976	7.77443	0.751173	0.000113424	uncharacterized protein LOC4352611 isoform X1 [Oryza sativa Japonica Group]
gene-LOC4341069	22.1639	22.5816	19.2987	7.68555	9.51181	4.22056	1.58025	0.000397072	16.0149	16.9619	17.827	14.593	10.9552	14.9419	0.327366	0.0167826	formate dehydrogenase 1, mitochondrial [Oryza sativa Japonica Group]
gene-LOC4341060	0.544272	0.926072	0.821381	2.82341	3.09409	3.21584	-1.99471	3.74383e-05	1.76706	2.19778	1.89183	1.81576	2.26062	2.48408	-0.163718	0.0933958	protein SAWADEE HOMEODOMAIN HOMOLOG 2 isoform X1 [Oryza sativa Japonica Group]
gene-LOC4348175	1.09522	0.877984	0.572288	0.193858	0.239689	0.035575	2.43991	0.00335438	0.195499	0.171761	0.171473	0.16548	0.0953	0.111608	0.532764	0.0176478	geraniol 8-hydroxylase [Oryza sativa Japonica Group]
gene-LOC4344650	65.6966	77.4634	92.286	30.3739	37.3834	26.0569	1.32752	0.00121625	87.5228	89.4293	89.829	11.1212	11.2351	9.76238	3.05417	2.13403e-08	transcription factor MYBS3-like [Oryza sativa Japonica Group]
gene-LOC4348172	18.4183	21.2316	20.3511	2.19402	2.60567	0.658828	3.45841	1.4577e-05	18.1752	12.0764	16.1123	4.23549	3.23988	4.10359	2.00149	0.000775159	Putative cytochrome P450 [Oryza sativa Japonica Group]
gene-LOC4348179	7.06031	6.54865	6.81676	2.09923	2.19363	2.07298	1.68197	1.65823e-06	5.11713	5.88128	4.88366	4.62689	4.15263	4.01254	0.31215	0.0109235	uncharacterized protein LOC4348179 [Oryza sativa Japonica Group]
gene-LOC4345521	0	0	0.099031	6.95451	1.98948	8.52705	-7.46287	0.0106095	0	0.010454	0.05568	0.619222	1.23657	0.695758	-5.26984	0.00329536	UDP-glycosyltransferase 85A2 [Oryza sativa Japonica Group]
Oryza_sativa_newGene_1016	2.10033	3.68618	2.24094	0.355934	0.306082	2.10085	1.53878	0.0217674	3.61528	2.21736	4.50841	0.599994	0.673195	0.346831	2.6743	0.00312874	Os05g0390300 [Oryza sativa Japonica Group]
gene-LOC4334343	5.15461	13.5882	16.6225	0.37741	0.049534	0.179124	5.86671	0.00697175	9.56556	5.6081	8.5687	10.978	15.9202	16.2211	-0.86087	0.00893089	transcription termination factor MTEF1, chloroplastic [Oryza sativa Japonica Group]
gene-LOC4334346	0.844155	0.823973	0.680656	0.177226	0.259858	0.196562	1.89017	0.000140748	0.760889	0.589071	0.352059	0.302938	0.289871	0.23702	1.03636	0.0182235	transcription factor PCF6 [Oryza sativa Japonica Group]
gene-LOC4334347	1.43761	1.58718	1.67231	0.513365	0.327341	1.71035	0.880676	0.0445835	1.29889	2.26924	2.90606	0.300264	0.670087	0.419862	2.21939	0.00604676	probable glutathione S-transferase GSTU1 [Oryza sativa Japonica Group]
gene-LOC4347074	44.9179	41.4705	32.439	112.079	161.145	92.3789	-1.62141	0.00417534	12.5694	12.0045	17.2149	54.8645	38.4585	45.6593	-1.73371	0.00074549	cinnamoyl-CoA reductase 1 isoform X2 [Oryza sativa Japonica Group]
gene-LOC4350441	21.947	23.8968	26.1323	5.9031	6.54242	5.91367	1.97102	3.23491e-05	25.185	25.1983	25.7671	20.8307	20.5691	21.7925	0.269102	0.000124318	RNA polymerase sigma factor sigB [Oryza sativa Japonica Group]
gene-LOC4343965	0.159099	0.327086	0.170998	0.33255	0.969501	1.1257	-1.88525	0.0191092	0.518481	0.561724	0.451239	1.04401	1.44267	1.47259	-1.37034	0.00116619	hypothetical protein OsI_26937 [Oryza sativa Indica Group]
gene-LOC4343960	13.1303	10.6631	10.6898	40.9371	24.089	65.5582	-1.92101	0.0141822	10.8939	15.4349	12.8397	17.3676	13.8688	13.9355	-0.20573	0.0791955	UMP-CMP kinase 3 isoform X1 [Oryza sativa Japonica Group]
gene-LOC4346246	6.4612	12.6497	12.6797	1.361	2.18693	0.963527	2.81693	0.00308242	26.9922	21.8749	22.6158	2.09521	2.14565	1.50582	3.6368	4.21706e-05	myb-related protein Zm38 [Oryza sativa Japonica Group]
gene-LOC4343030	20.6351	20.4222	23.2593	16.742	15.7563	17.0831	0.375389	0.00196102	22.7587	20.3014	24.6911	12.4187	9.64491	11.7882	1.00101	0.000439814	ATG8-interacting protein 1 [Oryza sativa Japonica Group]
gene-LOC4347658	0.747417	0.590507	0.804737	0.205147	0.823554	0.351092	0.634952	0.0667391	0.957425	0.50739	0.428766	3.70602	3.44351	3.5842	-2.50296	2.09689e-05	uncharacterized protein LOC4347658 [Oryza sativa Japonica Group]
gene-LOC4334495	9.85564	3.96306	4.16027	17.9505	12.7944	13.4427	-1.29733	0.00643412	2.71758	3.2139	2.637	5.67917	4.21128	3.83395	-0.679631	0.0109424	lipid phosphate phosphatase delta [Oryza sativa Japonica Group]
gene-LOC9268866	0.793567	1.52448	1.83873	0.781419	1.06223	0.961671	0.5673	0.0580848	2.70817	1.17894	2.36651	4.11893	5.44414	4.85055	-1.20467	0.00265828	uncharacterized protein LOC9268866 isoform X2 [Oryza sativa Japonica Group]
gene-LOC9268867	7.91961	9.53158	7.71839	11.2001	4.26973	7.36872	0.140208	0.182073	9.5798	12.1372	15.062	4.23289	4.3009	4.23434	1.52634	0.0018039	serine/threonine-protein kinase RIPK [Oryza sativa Japonica Group]
gene-LOC4337061	5.14941	6.12402	6.36508	2.93995	2.60722	2.077	1.21008	0.00043548	6.65826	5.782	6.09362	0.137195	0.403766	0.428967	4.25614	6.98033e-06	1-acyl-sn-glycerol-3-phosphate acyltransferase [Oryza sativa Japonica Group]
gene-LOC4337062	2.49738	2.44004	2.01792	0.858995	1.30312	0.748498	1.2568	0.00100918	2.06225	1.83816	1.79114	3.85928	3.75856	4.32688	-1.06948	0.000106423	uncharacterized protein LOC4337062 isoform X1 [Oryza sativa Japonica Group]
gene-LOC4338269	1.53836	1.30362	1.53348	0.179842	0.23466	0.275405	2.66496	2.92497e-05	1.14934	1.61814	1.3158	0.558697	0.349899	0.31076	1.74361	0.000931201	uncharacterized protein LOC4338269 isoform X1 [Oryza sativa Japonica Group]
gene-LOC4332508	6.55173	6.14831	4.71879	2.12291	2.25142	1.98341	1.45406	0.000695442	4.82389	4.51935	4.38657	1.20035	1.11536	1.52201	1.83899	1.28164e-05	Os03g0291800, partial [Oryza sativa Japonica Group]
gene-LOC4344351	2.4555	2.98804	2.94619	3.5427	2.41718	2.2001	0.0400603	0.21827	1.59492	0.956562	1.6572	3.31006	3.18744	3.29005	-1.21758	0.000302821	galactinol synthase 2 [Oryza sativa Japonica Group]
gene-LOC4344353	1.05807	1.16038	1.08439	0.150342	0.319536	0.150503	2.41248	3.8472e-05	1.04264	1.19293	1.18622	0.871889	1.16529	0.987147	0.178136	0.0623706	pentatricopeptide repeat-containing protein At1g13040, mitochondrial [Oryza sativa Japonica Group]
gene-LOC112939678	2.71276	2.31557	2.48064	0.256827	0.048427	0.065716	4.33924	1.44105e-05	2.47173	2.38996	2.48816	0.385738	0.282782	0.876965	2.24966	0.00012015	uncharacterized protein LOC112939678 [Oryza sativa Japonica Group]
gene-LOC4337932	0.41213	0.374725	0.46795	0.854778	0.886845	0.614913	-0.909205	0.00376948	0.479558	0.471825	0.358738	0.59254	0.580913	0.644236	-0.472405	0.00446837	LRR receptor-like serine/threonine-protein kinase [Oryza sativa Japonica Group]
gene-LOC4335578	10.8645	10.0588	9.69718	0.860697	1.41058	1.42938	3.04864	5.40426e-06	7.95294	9.90815	7.93598	9.35743	7.07196	8.91312	0.0256479	0.220501	single-stranded DNA-binding protein, mitochondrial [Oryza sativa Japonica Group]
gene-LOC4335579	13.1755	18.8541	14.9683	26.544	28.8046	9.79602	-0.471049	0.0965531	13.0987	9.47712	13.7919	33.2308	33.535	36.3269	-1.50321	4.50173e-05	putative ripening-related protein 1 [Oryza sativa Japonica Group]
gene-LOC4348043	1.27738	1.0746	0.928513	23.2005	41.6345	8.84634	-4.48932	0.0171851	1.02529	0.653252	0.837162	18.1358	9.60011	9.53787	-3.88913	0.0038551	protein GOS9 [Oryza sativa Japonica Group]
gene-LOC4331057	21.1336	21.18	21.2435	6.19794	8.32455	3.8946	1.78701	7.4801e-05	24.4643	18.7467	24.7425	14.1212	10.6907	10.2949	0.952798	0.00222821	uncharacterized protein LOC4331057 [Oryza sativa Japonica Group]
gene-LOC107276160	0.567839	0	0.203458	1.67217	2.29024	0.264177	-2.45413	0.0344402	0.20346	0.67424	1.15492	2.55491	1.13485	1.66025	-1.3962	0.0225594	protein SAR DEFICIENT 1 [Oryza sativa Japonica Group]
gene-LOC4330012	0.680585	0.567579	0.831887	3.73224	5.03913	7.08265	-2.93016	0.00233595	0.657509	0.371544	0.719557	2.70428	2.40695	2.35066	-2.09333	6.04455e-05	protein ECERIFERUM 1 [Oryza sativa Japonica Group]
gene-LOC4330015	1.44275	1.68611	1.39368	3.11624	3.17489	3.90779	-1.17321	0.00054735	1.0877	1.01903	1.16429	2.61042	2.07604	2.30991	-1.09687	0.000373578	formin-like protein 20 [Oryza sativa Japonica Group]
gene-LOC4330017	1.90788	1.43713	1.36106	3.70585	4.25248	1.64435	-1.02891	0.0287219	1.53105	1.37086	1.48199	21.5229	15.0694	11.0535	-3.44206	0.00227874	long-chain-alcohol oxidase FAO2 [Oryza sativa Japonica Group]
gene-LOC4338845	0.980677	1.12068	0.647788	1.48075	1.25006	0.411261	-0.192735	0.182522	0.661943	0.860999	0.688615	2.09677	1.51528	1.45034	-1.19476	0.00286735	cytochrome P450 71A1 [Oryza sativa Japonica Group]
gene-LOC4338844	4.63518	4.92223	2.98853	19.2666	10.1527	8.58751	-1.59904	0.0165463	0.78434	2.53738	1.22673	1.91648	1.92284	1.12302	-0.125646	0.206615	amino acid permease 3 isoform X1 [Oryza sativa Japonica Group]
gene-LOC4337546	1.77661	1.10161	0.743569	0.111159	0.306381	0.049612	2.95474	0.00705016	0.773301	0.565856	0.440479	0.424168	0.311751	0.416537	0.626871	0.0284417	formin-like protein 14 [Oryza sativa Japonica Group]
gene-LOC4326097	1.51268	2.10826	2.29983	0.786538	0.871998	0.649201	1.35931	0.00200918	2.14607	1.89245	2.28655	2.6035	1.81324	1.71236	0.0454034	0.21015	rust resistance kinase Lr10 [Oryza sativa Japonica Group]
gene-LOC4326096	2.50735	2.90835	4.059	11.1171	9.69542	12.3058	-1.80548	0.00022098	6.29321	8.22537	5.16883	14.1897	11.9388	12.1321	-0.958587	0.00142498	rust resistance kinase Lr10 isoform X1 [Oryza sativa Japonica Group]
gene-LOC4326329	0.341624	0.424093	0.432049	0.387393	1.27629	0.190094	-0.630123	0.137474	0.436691	0.498484	0.434494	1.23283	0.855575	1.01143	-1.17837	0.00165725	putative receptor protein kinase ZmPK1 [Oryza sativa Japonica Group]
gene-LOC4326321	38.2707	18.7917	17.1627	62.564	29.0985	67.9384	-1.10449	0.0275706	17.6167	15.0783	21.7262	15.6094	11.5794	11.8263	0.480137	0.0231814	ras-related protein RABA1f [Oryza sativa Japonica Group]
gene-LOC4326324	20.1335	9.13106	14.2839	135.194	45.3852	59.8638	-2.465	0.0197937	9.57106	2.63961	2.97078	24.7339	13.8871	12.537	-1.75265	0.0137828	monothiol glutaredoxin-S5 [Oryza sativa Japonica Group]
gene-LOC9266900	5.4714	6.51089	6.98283	1.20408	2.01013	2.11009	1.83269	0.000254655	8.17148	9.66965	8.0644	8.79867	9.63779	10.69	-0.169071	0.0568359	ribonuclease H2 subunit B [Oryza sativa Japonica Group]
gene-LOC4346084	53.5977	36.608	32.737	145.136	99.7556	161.241	-1.72397	0.00209525	20.9587	27.2652	26.6515	40.5123	28.6081	30.0989	-0.406128	0.03219	cytochrome b561 and DOMON domain-containing protein At4g12980 [Oryza sativa Japonica Group]
gene-LOC9270724	0.671425	0.941192	1.06166	0.201152	0.182875	0.12233	2.40092	0.00089476	0.940395	1.51622	1.65786	0.442913	0.634698	0.253263	1.62833	0.00485934	WAT1-related protein At4g01440 [Oryza sativa Japonica Group]
gene-LOC4328202	2.60646	2.74692	3.31097	1.96821	1.74784	1.1163	0.842362	0.00467479	4.64883	4.30012	4.40338	2.07223	2.45692	2.2275	0.982711	3.34208e-05	uncharacterized protein LOC4328202 [Oryza sativa Japonica Group]
gene-LOC112936038	0.126611	0.216048	0.265104	0.359725	0.62369	0.218481	-0.983731	0.0474086	0.118222	0.238663	0.151179	0.570328	0.790233	0.875865	-2.13811	0.00103947	hypothetical protein DAI22_04g288950 [Oryza sativa Japonica Group]
gene-LOC4346193	1.68861	1.4183	1.88761	0.50942	1.01524	0.478985	1.31772	0.00267287	1.42575	1.7607	1.6328	0.576529	0.630831	0.712117	1.32809	0.000195116	PHD finger protein rhinoceros [Oryza sativa Japonica Group]
Oryza_sativa_newGene_5807	1.44852	1.49243	2.71241	1.07861	1.08861	0.635766	1.01215	0.0242742	1.45995	1.20726	1.59366	0.60129	0.577336	0.646523	1.22314	0.000532407	hypothetical protein [Oryza sativa Japonica Group]
gene-LOC9269998	34.8961	33.1642	36.7853	15.5765	13.8681	12.2338	1.33089	3.03533e-05	0	0.307002	0	0	0	0	NA	0.0934752	cytoplasmic tRNA 2-thiolation protein 1-like isoform X1 [Oryza sativa Japonica Group]
gene-LOC107280366	0	0.133561	0.159759	0	0	0	NA	0.02982	0.334882	0.45654	0.234002	0.708764	2.06772	1.3363	-2.00389	0.0152304	uncharacterized protein LOC107280366 [Oryza sativa Japonica Group]
gene-LOC4339337	3.70597	2.1982	1.46693	5.47522	6.13853	7.41341	-1.36811	0.00278406	1.17336	1.57229	1.81684	3.75409	1.73326	1.931	-0.701279	0.0570975	VQ motif-containing protein 4 [Oryza sativa Japonica Group]
gene-LOC4339339	1.49991	2.39569	2.18072	1.07835	1.5071	2.04841	0.390985	0.0711336	2.99938	1.84086	2.35065	0.107247	0.078521	0.280678	3.94639	0.000694039	uncharacterized protein LOC4339339 [Oryza sativa Japonica Group]
gene-LOC4340272	14.9296	14.5246	13.6465	39.2677	43.3228	54.8819	-1.67336	0.000644441	13.5922	14.6499	17.4904	24.1508	17.5116	17.1394	-0.362641	0.0409342	probable calcium-binding protein CML30 [Oryza sativa Japonica Group]
gene-LOC4340271	3.40046	4.2933	4.13225	0.962641	1.42139	0.825205	1.88166	0.00023594	4.27664	3.68083	3.052	4.03337	3.64777	4.22276	-0.112692	0.122307	pentatricopeptide repeat-containing protein At5g48730, chloroplastic [Oryza sativa Japonica Group]
gene-LOC4338069	16.0477	16.8177	16.8899	15.3823	23.431	13.9604	-0.0849729	0.187771	17.9046	17.2739	17.289	7.56248	7.03812	7.49844	1.24744	7.0569e-07	B-box zinc finger protein 22 [Oryza sativa Japonica Group]
gene-LOC4344592	2.27492	2.03568	2.21548	0.549309	0.537099	0.043523	2.52998	0.000145355	1.27352	1.36134	1.55663	0.71928	0.733359	0.753725	0.925793	0.000355112	hydroxyproline O-galactosyltransferase GALT2 [Oryza sativa Japonica Group]
gene-LOC4344590	125.412	114.261	110.298	35.2362	53.6993	33.1166	1.51974	0.000167397	108.21	99.6676	127.283	141.235	139.055	142.677	-0.335694	0.00591646	60S acidic ribosomal protein P0 [Oryza sativa Japonica Group]
gene-LOC4344594	0.608072	0.377005	0.659499	0.074501	0.038017	0.044056	3.3928	0.00119922	0.420942	0.477968	0.547928	0.32659	0.324558	0.425445	0.42643	0.0168748	cytochrome P450 703A2 isoform X2 [Oryza sativa Japonica Group]
gene-LOC4352799	1.18709	1.51208	1.84161	0.381398	0.254103	0.202269	2.43831	0.000816787	1.87376	1.40225	1.39711	0.910208	0.591855	1.41107	0.681815	0.0273949	transcription factor PCF8 [Oryza sativa Japonica Group]
gene-LOC4352795	3.46914	2.84362	2.60204	1.41927	2.34387	1.29678	0.817089	0.00938702	2.25883	2.65624	2.23337	6.3436	8.44777	8.05137	-1.67603	0.000342622	p21-activated protein kinase-interacting protein 1-like isoform X1 [Oryza sativa Japonica Group]
Oryza_sativa_newGene_5020	7.98238	7.39531	9.73795	1.99387	1.99044	1.86584	2.10204	0.000201423	8.45683	7.63213	7.52396	3.77115	4.04766	4.493	0.939534	0.000120323	hypothetical protein [Oryza sativa Japonica Group]
gene-LOC4349618	4.2389	5.91619	7.2512	2.63856	2.40107	2.64672	1.17924	0.00519905	2.90784	3.37818	2.2272	0.627687	0.755921	0.808411	1.95744	0.000846885	BTB/POZ domain-containing protein At3g08570 isoform X1 [Oryza sativa Japonica Group]
gene-LOC4349619	1.94322	2.40176	1.21012	0.461583	0.623724	0.479231	1.82807	0.00480989	1.1063	0.975466	1.90577	0.746246	0.766778	0.730299	0.82986	0.0290859	uncharacterized protein LOC4351337 [Oryza sativa Japonica Group]
gene-LOC4349616	30.3456	58.2358	56.1589	12.4691	11.739	3.25996	2.39764	0.00359769	68.6135	51.5455	59.6919	5.88285	5.16231	5.74558	3.42106	9.64735e-05	Os11g0118300, partial [Oryza sativa Japonica Group]
gene-LOC4349612	0	0	0	1.26087	1.2402	0.975344	NA	5.69867e-05	0	0	0.227006	0.356822	0.509362	0.162158	-2.17952	0.0252324	probable WRKY transcription factor 33 [Oryza sativa Japonica Group]
gene-LOC4349610	4.37186	4.3843	3.69426	10.1027	9.24348	8.68319	-1.17074	9.66137e-05	5.63593	5.71145	4.90296	5.65179	5.42587	4.87952	0.0262639	0.197762	Os11g0116900, partial [Oryza sativa Japonica Group]
gene-LOC4352426	2.08356	3.44323	2.09955	4.54533	2.82177	8.85265	-1.08869	0.0490731	3.69439	3.93367	2.85198	5.2867	9.16675	9.50508	-1.1929	0.0080201	glutaredoxin-C15 [Oryza sativa Japonica Group]
Oryza_sativa_newGene_1738	0.181815	0.246469	0.261848	0.710389	0.616665	1.14327	-1.83975	0.00560109	0.802985	0.772766	0.52691	1.21086	1.14048	0.906021	-0.631489	0.00969354	retrotransposon protein, putative, unclassified [Oryza sativa Japonica Group]
gene-LOC4335778	11.6479	11.6793	9.1844	33.0457	40.6753	57.2408	-2.01012	0.00257549	13.4043	17.2315	16.6961	43.189	33.6861	33.3861	-1.22004	0.000908862	uncharacterized protein LOC4335778 [Oryza sativa Japonica Group]
gene-LOC4335779	17.8634	16.4273	14.2263	3.31794	2.97341	3.91224	2.24941	7.65867e-05	15.5156	13.9721	18.1168	5.0712	4.18875	5.58453	1.68117	0.000256081	uncharacterized protein LOC4335779 [Oryza sativa Japonica Group]
gene-LOC4335777	2.41726	3.17894	1.97383	0.494085	0.911762	0.713319	1.8368	0.00203394	1.24289	0.969662	1.4424	1.01086	1.45057	0.990812	0.082322	0.189039	Os04g0412000, partial [Oryza sativa Japonica Group]
gene-LOC4351213	91.2038	81.2928	68.1437	257.657	346.084	111.485	-1.57152	0.0206952	79.6883	107.371	82.2298	149.21	94.4346	98.981	-0.347473	0.070342	metallothionein-like protein 1A [Oryza sativa Japonica Group]
gene-LOC4351217	10.8125	3.18451	3.91301	6.23533	6.24359	2.92691	0.217288	0.192534	2.10036	1.93395	2.32447	5.55031	3.82724	4.17015	-1.09123	0.00281373	scarecrow-like protein 9 [Oryza sativa Japonica Group]
gene-LOC4326214	1.51476	1.36512	1.28128	0.586652	0.731566	0.4162	1.26254	0.000518797	1.01392	0.662667	0.725971	0.780519	0.517533	0.374536	0.522492	0.0511275	uncharacterized protein LOC4326214 [Oryza sativa Japonica Group]
Oryza_sativa_newGene_2551	0.225036	0.145327	0.309068	0.475046	0.506638	0.902711	-1.4717	0.0127024	0.488513	0.769399	0.573264	0.748799	0.86678	0.936994	-0.479182	0.0183368	uncharacterized protein LOC107278484 [Oryza sativa Japonica Group]
gene-LOC4338802	0.317585	0.41697	0.65243	0.327271	0.48726	0.263454	0.363615	0.109366	0.305997	0.420725	0.321568	0.79344	1.03426	0.669184	-1.25209	0.00323203	beta-hexosaminidase 3 [Oryza sativa Japonica Group]
gene-LOC4338806	3.06505	2.86886	2.681	1.72199	2.60937	1.902	0.466825	0.0133471	2.5228	2.10031	2.03186	6.17377	6.24432	6.4657	-1.50465	5.25692e-06	protease Do-like 10, mitochondrial isoform X1 [Oryza sativa Japonica Group]
gene-LOC107277090	2.39403	3.66136	3.32661	0.456825	0.648997	0	3.08478	0.000727599	4.77426	4.44467	4.56829	2.35612	3.77398	3.34354	0.54134	0.00721244	probable E3 ubiquitin-protein ligase ATL45 [Oryza sativa Japonica Group]
gene-LOC107277091	0	0.035353	0	0.026988	0.07737	0	-1.56164	0.10473	0.236744	0.229768	0.318929	1.33093	0.887417	1.14722	-2.09927	0.000712231	uncharacterized protein LOC107277091 [Oryza sativa Japonica Group]
gene-LOC4347926	0.406022	0.518221	0.483688	0.427432	0.577408	0.797381	-0.356199	0.0768358	0.464015	0.649352	0.566803	1.3911	1.94209	1.07517	-1.39164	0.00615508	probable serine/threonine-protein kinase PBL23 [Oryza sativa Japonica Group]
gene-LOC4347927	1.05085	1.02463	0.853942	7.10683	16.9872	3.15761	-3.21765	0.0300069	0.832179	1.00671	1.52933	7.9886	7.24506	5.80905	-2.64327	0.000234757	basic blue protein [Oryza sativa Japonica Group]
gene-LOC4330654	2.20051	1.80206	1.91235	3.80099	3.66364	3.43136	-0.881368	0.000123058	2.04481	2.56134	2.30808	3.21911	3.38414	3.58298	-0.558981	0.000984578	microtubule-associated protein 70-2 isoform X1 [Oryza sativa Japonica Group]
gene-LOC4330655	2.5548	2.24965	1.57201	3.39271	6.12969	3.79353	-1.06233	0.0155605	3.52731	3.94638	4.29615	11.8439	10.8528	11.6749	-1.54612	9.37662e-06	LOW QUALITY PROTEIN: probable RNA-dependent RNA polymerase 1 [Oryza sativa Japonica Group]
gene-LOC4330652	9.03903	9.88949	12.5074	3.01335	2.61158	2.69155	1.91837	0.000460081	11.117	10.5943	10.5291	10.1465	9.72726	10.0529	0.107438	0.00667588	pentatricopeptide repeat-containing protein At2g13600 [Oryza sativa Japonica Group]
gene-LOC4327430	10.739	5.8285	6.5223	17.5766	14.6537	12.6287	-0.958143	0.0064969	2.01719	2.96985	2.29356	8.33819	4.28772	5.0264	-1.27773	0.0134268	protein ESKIMO 1 isoform X3 [Oryza sativa Japonica Group]
gene-LOC4337388	109.307	121.216	128.011	0.052589	0.203399	0.16603	9.73059	6.5057e-06	182.545	173.888	165.9	46.9267	41.4059	49.1163	1.92607	4.40333e-06	chaperone protein dnaJ C76, chloroplastic [Oryza sativa Japonica Group]
gene-LOC107277544	2.62671	2.27392	1.96217	5.78491	6.81495	3.28563	-1.21084	0.0119175	2.17103	2.50461	2.65104	4.65804	3.43847	3.36058	-0.645007	0.00901483	disease resistance protein PIK6-NP-like [Oryza sativa Japonica Group]
gene-LOC9269211	0.147742	0	0.032099	1.07047	0.942535	0.876664	-4.00611	5.95236e-05	0.015677	0.050872	0.029722	1.78905	1.26226	1.2136	-5.46927	0.000416332	uncharacterized protein LOC9269211 [Oryza sativa Japonica Group]
gene-LOC107277548	1.18819	1.29081	1.46543	2.10324	3.05303	13.3278	-2.22839	0.0622137	2.39324	4.32384	3.02893	4.79255	7.33393	4.30019	-0.753156	0.0281306	protein tesmin/TSO1-like CXC 2 isoform X1 [Oryza sativa Japonica Group]
gene-LOC4339070	2.79354	1.43818	1.27639	6.21851	6.96998	2.23615	-1.48561	0.0248081	0.464901	0.318386	0.560947	2.57987	1.19222	1.77893	-2.04597	0.00660758	Os05g0470000, partial [Oryza sativa Japonica Group]
gene-LOC4339075	6.88597	5.07239	5.39082	12.1205	9.69082	18.6686	-1.22234	0.0120141	4.32089	5.42228	4.82616	4.70158	5.37574	4.69046	-0.0195187	0.218444	protein MALE DISCOVERER 2 isoform X1 [Oryza sativa Japonica Group]
gene-LOC4336160	1.38127	1.38297	1.3461	1.329	1.88883	1.68701	-0.254949	0.0454817	1.20138	0.923588	0.915519	3.67209	3.22109	3.77852	-1.81142	4.98239e-05	OSJNBa0044K18.6 [Oryza sativa Japonica Group]
gene-LOC9270258	42.6958	42.402	49.2779	18.3751	17.4904	11.5438	1.50303	0.000183113	48.4528	46.5773	43.0209	59.2404	57.6687	64.5957	-0.394807	0.00133126	protease Do-like 2, chloroplastic isoform X1 [Oryza sativa Japonica Group]
gene-LOC9270259	0.716839	0.818903	1.37833	0.681526	0.465836	1.7732	-0.00320553	0.249107	0.588269	0.644042	0.9564	1.48464	1.55573	2.41454	-1.31747	0.00680687	hypothetical protein [Oryza sativa Japonica Group]
gene-LOC9270250	0.231887	0.195016	0.977635	2.37784	3.02062	5.26194	-2.9241	0.00689344	0.356831	0.448297	0.432982	1.90173	2.04342	1.88483	-2.23535	2.9993e-06	9-cis-epoxycarotenoid dioxygenase NCED5, chloroplastic-like [Oryza sativa Japonica Group]
gene-LOC4323847	1.88522	1.63148	1.98277	0.394545	0.694809	0.403013	1.88169	0.000187292	1.85468	1.69549	1.94877	0.961977	0.976373	0.987202	0.910443	8.02711e-05	glycerol-3-phosphate dehydrogenase [NAD(+)] [Oryza sativa Japonica Group]
gene-LOC4323843	115.556	123.521	131.534	64.5297	78.5873	60.2146	0.866074	0.000377148	138.842	130.91	137.276	44.7128	38.8603	41.9917	1.6967	1.4701e-06	protein DEHYDRATION-INDUCED 19 homolog 5 [Oryza sativa Japonica Group]
gene-LOC4323841	1.67844	1.73832	1.37022	0.610227	1.59774	1.23145	0.476953	0.0552186	1.58754	1.90328	1.67485	5.22941	4.95245	4.89954	-1.54574	4.63809e-06	pentatricopeptide repeat-containing protein At3g48250, chloroplastic [Oryza sativa Japonica Group]
gene-LOC4323840	103.467	128.754	147.784	344.041	335.011	388.034	-1.48959	9.68271e-05	194.196	186.599	193.152	252.526	242.466	216.844	-0.310629	0.00336231	uncharacterized protein LOC4323840 isoform X1 [Oryza sativa Japonica Group]
gene-LOC4323848	23.1436	29.3064	31.0478	11.4335	13.9276	9.87062	1.24486	0.000959491	37.9099	39.4597	37.8874	23.5224	21.0915	20.6886	0.819645	2.1147e-05	uncharacterized protein LOC4323848 isoform X1 [Oryza sativa Japonica Group]
gene-LOC4343672	3.19354	3.24997	3.07102	1.50461	1.22002	2.0469	0.995681	0.000778922	1.84296	1.93424	2.43976	4.35402	4.48442	4.30894	-1.08049	6.96707e-05	COMPASS-like H3K4 histone methylase component WDR5B [Oryza sativa Japonica Group]
gene-LOC4347310	5.21918	5.07023	4.47771	4.70918	4.76392	4.51333	0.0783602	0.0843094	4.80953	4.52228	5.35187	1.96946	1.20417	1.10769	1.77809	0.000171926	uncharacterized protein LOC4347310 [Oryza sativa Japonica Group]
gene-LOC4347314	0	0	0	1.288	1.55281	0.545194	NA	0.00501961	0	0.079211	0.059669	1.21698	0.767622	1.02283	-4.43662	0.000485775	hypothetical protein OsI_31692 [Oryza sativa Indica Group]
gene-LOC4343674	5.8461	6.404	4.71302	0.487874	1.3441	0.843398	2.66459	0.000255033	2.28907	2.90487	2.39859	4.19983	3.91105	3.55142	-0.6192	0.00176296	uncharacterized protein LOC4343674 [Oryza sativa Japonica Group]
gene-LOC4331249	21.6097	22.6327	22.9989	6.65031	7.01976	3.5924	1.96171	3.44913e-05	19.6526	20.1252	21.0924	14.6892	16.3598	18.1962	0.305755	0.00605919	large ribosomal RNA subunit accumulation protein YCED homolog 1, chloroplastic [Oryza sativa Japonica Group]
gene-LOC107278482	1.74114	1.65705	1.88735	0.642397	0.579225	0.475596	1.63888	3.37126e-05	2.30166	1.51211	1.68208	1.49447	1.51348	1.30238	0.350545	0.0470004	uncharacterized protein LOC107278482 isoform X1 [Oryza sativa Japonica Group]
gene-LOC4339940	6.01425	5.31775	4.08918	2.02374	1.73093	0.784375	1.76445	0.00145342	1.69046	2.00176	3.21557	0.809128	1.57948	3.47129	0.23735	0.180701	aspartyl protease family protein At5g10770 [Oryza sativa Japonica Group]
gene-LOC4324866	1.25911	1.51098	1.10133	0.279063	0.200211	0.092004	2.7606	0.000275407	1.17906	0.511873	0.679348	0.210002	0.094143	0.099908	2.55244	0.00811558	uncharacterized protein LOC4324866 [Oryza sativa Japonica Group]
gene-LOC4324867	18.1755	17.9339	16.9093	8.35193	8.24553	5.39487	1.2695	0.000145345	16.3187	17.4448	15.8717	22.4728	23.8778	24.6373	-0.516213	0.000208122	histone deacetylase HDT2 isoform X1 [Oryza sativa Japonica Group]
gene-LOC4328154	2.25532	0.951174	1.16667	0.654592	0.445999	0.486998	1.46184	0.0213785	0.490562	0.372389	0.476367	0.196496	0.309929	0.247012	0.82994	0.00426082	65-kDa microtubule-associated protein 3 [Oryza sativa Japonica Group]
gene-LOC4328151	116.087	111.832	107.228	31.2909	34.6061	34.5945	1.73772	2.39331e-06	97.5217	92.4796	98.8569	38.0429	47.1136	49.41	1.10204	5.15379e-05	light-harvesting complex-like protein 3 isotype 2, chloroplastic [Oryza sativa Japonica Group]
gene-LOC4325191	17.4483	19.9245	18.5128	2.63332	4.10154	2.50341	2.59678	1.5162e-05	17.3557	17.786	18.5557	25.2847	25.6205	26.7138	-0.531558	3.43843e-05	RING finger and transmembrane domain-containing protein 2 [Oryza sativa Japonica Group]
gene-LOC4326428	1.90991	2.1777	2.40426	3.30625	3.95463	4.30532	-0.833208	0.0016358	2.37224	2.05435	2.46515	7.05335	6.58792	6.29049	-1.53213	1.72216e-05	ultraviolet-B receptor UVR8 isoform X1 [Oryza sativa Japonica Group]
gene-LOC9268603	2.45309	2.73803	2.42711	2.79534	1.89689	1.05203	0.407335	0.0725855	1.77358	1.99843	2.28879	1.37431	1.03152	0.452974	1.0841	0.00638648	uncharacterized protein LOC9268603 isoform X1 [Oryza sativa Japonica Group]
gene-LOC4325739	9.58633	11.0609	10.663	4.54541	8.97306	4.85271	0.76919	0.0111719	8.85875	8.35924	9.28806	21.1812	23.3329	18.8201	-1.25667	0.000191736	uridine 5'-monophosphate synthase [Oryza sativa Japonica Group]
gene-LOC4325734	1.24284	2.21965	3.65059	2.34289	1.75624	4.45561	-0.266247	0.169663	4.49549	4.82223	6.26723	6.41714	12.7026	17.8804	-1.24738	0.0251836	glutaredoxin-C1 [Oryza sativa Japonica Group]
Oryza_sativa_newGene_1534	0.749007	0.915102	1.03021	0.120396	0.267774	0.13161	2.37395	0.000386258	0.457331	0.743803	0.671215	0.430116	0.40139	0.481721	0.511733	0.0261831	hypothetical protein DAI22_06g156700 [Oryza sativa Japonica Group]
gene-LOC4327776	67.049	75.7197	83.9048	164.943	175.447	250.271	-1.38171	0.0028245	97.0528	106.77	94.691	85.701	81.5847	75.9643	0.295357	0.00416442	uncharacterized protein LOC4327776 [Oryza sativa Japonica Group]
gene-LOC9269551	31.8352	32.096	31.8541	8.99466	9.74827	8.94461	1.79057	3.14342e-08	26.1502	25.9606	31.5555	20.8934	19.3257	20.2496	0.468457	0.00373835	mitochondrial import inner membrane translocase subunit TIM22-3 [Oryza sativa Japonica Group]
gene-LOC4343080	10.9493	9.67386	12.7885	4.7823	4.33785	5.20416	1.22189	0.000616485	11.0182	14.7486	11.5606	7.42027	7.87505	8.02921	0.67839	0.00416016	tryptophan decarboxylase 2 [Oryza sativa Japonica Group]
gene-LOC4345951	31.8722	24.7973	21.4662	239.164	185.89	140.186	-2.85481	0.00121255	22.8529	25.0494	25.2248	80.4023	72.3266	78.9526	-1.66367	8.64854e-06	heat shock protein 81-1 [Oryza sativa Japonica Group]
gene-LOC4345952	5.57849	6.04593	4.60759	31.7543	33.0535	25.1343	-2.47016	0.000147572	5.38992	6.03378	5.43834	16.1993	17.165	16.3327	-1.55938	1.86685e-06	uncharacterized protein LOC4345952 [Oryza sativa Japonica Group]
gene-LOC4345956	0.897813	0.655024	0.8397	1.45666	1.52075	1.27414	-0.829447	0.000995475	0.979777	1.20373	0.914757	1.3033	1.48069	1.44556	-0.449045	0.00538326	wall-associated receptor kinase 5 [Oryza sativa Japonica Group]
gene-LOC4343085	0.31143	0.361689	0.26743	0.562924	1.00593	0.606067	-1.20939	0.011429	0.40673	0.741874	0.566597	1.17886	0.810435	0.898275	-0.751479	0.0142123	TLD domain-containing protein 2 isoform X2 [Oryza sativa Japonica Group]
gene-LOC4347505	22.7075	22.1423	22.903	8.93741	9.24897	10.823	1.22376	8.18158e-06	27.9097	27.8786	25.9266	25.189	25.1814	32.261	-0.016093	0.226675	oleoyl-acyl carrier protein thioesterase 1, chloroplastic [Oryza sativa Japonica Group]
gene-LOC9271390	37.9524	39.3655	48.0579	89.6851	118.174	99.0286	-1.29145	0.000627004	53.2148	52.5252	58.6484	38.6978	34.4135	32.7576	0.634829	0.000436693	pentatricopeptide repeat-containing protein At5g13770, chloroplastic [Oryza sativa Japonica Group]
gene-LOC9271391	7.08883	6.90922	7.79781	25.1382	30.7455	11.1509	-1.62085	0.0152454	9.02249	9.1783	7.73804	45.4629	36.8019	39.7863	-2.2343	6.05248e-05	wall-associated receptor kinase 1 [Oryza sativa Japonica Group]
gene-LOC4349894	4.95473	3.93606	3.14818	9.87906	8.45608	8.53725	-1.15841	0.000522363	1.18893	2.04033	1.19833	2.36569	2.74629	1.92542	-0.66852	0.0194224	CBS domain-containing protein CBSCBSPB3 [Oryza sativa Japonica Group]
gene-LOC4351945	0.509308	0.477072	0.354	1.22876	4.19976	0.112528	-2.04752	0.0788188	0.594888	0.373226	0.522338	2.89106	2.03213	1.67912	-2.14722	0.00239938	tryptamine 5-hydroxylase [Oryza sativa Japonica Group]
gene-LOC4349898	3.44464	3.62627	3.42553	1.97322	1.79945	2.34606	0.778597	0.000273289	5.07233	4.92807	5.26604	1.9105	2.00467	2.68294	1.21024	9.64567e-05	Os11g0171400, partial [Oryza sativa Japonica Group]
gene-LOC4324783	9.11461	5.98547	14.8285	32.8167	8.5594	60.5657	-1.76815	0.0476215	2.2137	2.55167	2.22558	1.94236	1.84201	1.65544	0.361932	0.00512267	transcription factor DIVARICATA [Oryza sativa Japonica Group]
gene-LOC4324450	0.370554	0.48211	0.551332	0.203546	0.179345	0.088391	1.57488	0.00199003	0.427902	0.504647	0.580232	0.452804	0.331892	0.626216	0.100575	0.185397	pentatricopeptide repeat-containing protein At4g02750 [Oryza sativa Japonica Group]
gene-LOC4346540	102.533	88.7697	81.8387	29.5338	44.278	34.7932	1.33056	0.00045492	90.0601	75.2413	95.735	116.875	120.924	124.842	-0.474293	0.00164209	60S ribosomal protein L17 [Oryza sativa Japonica Group]
gene-LOC4347499	2.82277	2.39352	1.95835	0.691984	0.158325	0.836604	2.08852	0.00120828	0.88164	0.805036	1.59553	0.72036	0.352808	0.290798	1.26686	0.0221021	UDP-glucuronate 4-epimerase 6 [Oryza sativa Japonica Group]
gene-LOC4347491	0.333742	0.175514	0.515924	0.299719	0.780467	0.368068	-0.498437	0.119	0.255272	0.311014	0.325101	1.4793	0.684159	1.10584	-1.87486	0.00659567	chloroplast envelope quinone oxidoreductase homolog [Oryza sativa Japonica Group]
gene-LOC4343443	766.577	1177.46	1136.3	4.90354	11.9807	2.20802	7.33395	0.000362821	1451.35	1511.29	1660.22	2943.18	2895.79	2999.57	-0.93502	8.56102e-06	thiamine thiazole synthase 2, chloroplastic [Oryza sativa Japonica Group]
gene-LOC4343446	0.258478	0.342021	0.303361	0.282122	0.264886	0.332464	0.0394617	0.202305	0.127469	0.145499	0.21098	0.349802	0.55644	0.533881	-1.57327	0.00262254	tyrosyl-DNA phosphodiesterase 1 [Oryza sativa Japonica Group]
gene-LOC4339277	12.6616	10.3818	9.70551	15.5053	23.2769	20.4294	-0.85443	0.00561218	13.1003	11.0262	12.1997	8.51502	8.65631	9.07655	0.46881	0.00143622	protein LURP-one-related 5 [Oryza sativa Japonica Group]
gene-LOC4339275	2.79203	2.82023	2.98149	0.814641	0.994093	0.943561	1.64265	4.14454e-06	3.6401	4.02792	3.25989	3.30239	3.87813	3.80557	-0.00766117	0.237307	hypothetical protein OsI_20574 [Oryza sativa Indica Group]
gene-LOC4339274	0.769289	0.972801	1.20575	2.95562	2.54361	1.65921	-1.27999	0.00630666	1.03746	1.32893	1.56308	3.49987	3.12998	2.33779	-1.19039	0.00275013	signal recognition particle 54 kDa protein 2 [Oryza sativa Japonica Group]
gene-LOC4348448	3.53539	4.02283	2.24013	5.08354	4.34541	7.47869	-0.787064	0.0235807	1.9282	2.73118	2.59803	4.29822	5.18425	6.03218	-1.09611	0.00197518	--
gene-LOC4352329	37.813	53.5031	64.2552	50.2563	57.7757	34.6601	0.12467	0.174286	67.3542	51.3255	60.7173	7.6064	4.50906	4.70128	3.41519	8.46219e-05	polyol transporter 5 [Oryza sativa Japonica Group]
gene-LOC107278384	0.465115	0.568933	0.486711	0.107655	0.099003	0.027947	2.69649	0.000112359	0.49808	0.509829	0.419898	0.994555	0.592295	0.664852	-0.657215	0.0241354	pentatricopeptide repeat-containing protein At4g02750 [Oryza sativa Japonica Group]
gene-LOC4336365	90.346	76.0709	85.9579	142.014	157.143	102.144	-0.669116	0.0106949	87.3716	69.8163	85.9345	31.9016	20.6089	18.838	1.76873	0.000297178	ammonium transporter 1 member 1 [Oryza sativa Japonica Group]
gene-LOC4336366	1.84598	3.41567	2.45312	0.869428	0.66086	0.721952	1.77626	0.00421015	1.9991	1.55624	2.80485	1.39604	1.19512	0.930626	0.852762	0.0180175	uncharacterized protein DKFZp434B061 [Oryza sativa Japonica Group]
gene-LOC4336363	23.9613	15.1617	13.6258	35.4186	30.9228	35.4729	-0.948731	0.00250751	10.0134	12.7381	11.4371	13.4635	8.89768	10.3154	0.0652582	0.190773	uncharacterized protein LOC4336363 [Oryza sativa Japonica Group]
gene-LOC4333626	21.8712	13.7295	15.8689	28.5437	11.2357	38.4519	-0.604029	0.085976	13.0726	10.3902	10.111	6.00153	4.81535	5.85274	1.01011	0.00128872	E3 ubiquitin ligase PARAQUAT TOLERANCE 3 [Oryza sativa Japonica Group]
gene-LOC4333624	20.3962	23.0552	26.2069	5.8745	5.8925	5.49589	2.01262	0.000122095	24.8417	18.9679	25.7621	19.1955	18.9765	18.3146	0.300592	0.0279259	ferredoxin C 1, chloroplastic [Oryza sativa Japonica Group]
gene-LOC4333625	5.67821	7.06447	8.49279	11.2939	10.0971	16.5191	-0.836107	0.0149117	9.40162	9.12011	10.6912	11.0125	14.3528	12.0978	-0.358865	0.016537	uncharacterized protein LOC4333625 [Oryza sativa Japonica Group]
gene-LOC4333621	4.13594	3.18576	3.40176	4.02773	1.23578	3.1805	0.344771	0.108555	2.29001	1.14972	2.06742	5.58785	3.39054	3.748	-1.20845	0.00866343	probable WRKY transcription factor 20 isoform X2 [Oryza sativa Japonica Group]
Oryza_sativa_newGene_4995	2.91809	2.45535	2.56859	0.313074	0.846284	0.040922	2.72614	0.000303047	0	0	0	0	0	0	NA	NA	Os02g0324900 [Oryza sativa Japonica Group]
gene-LOC4332287	32.8124	30.6275	33.6081	61.2248	44.4339	105.149	-1.11916	0.0261373	33.9624	36.8752	36.8656	28.6531	30.9509	25.674	0.336814	0.00361823	probable E3 ubiquitin-protein ligase LOG2 [Oryza sativa Japonica Group]
gene-LOC4332283	37.3823	41.19	49.2939	124.892	131.131	94.2254	-1.45374	0.000854538	48.4414	45.0714	44.6256	35.4706	16.9167	18.7576	0.957281	0.00517546	uncharacterized protein LOC4332283 isoform X1 [Oryza sativa Japonica Group]
gene-LOC4332282	0.504452	0.390856	0.354122	1.02331	1.22568	0.613894	-1.1962	0.0110457	0.342165	0.327901	0.340213	0.403469	0.403666	0.356453	-0.203827	0.00879711	probable disease resistance protein At1g61300 [Oryza sativa Japonica Group]
gene-LOC4336574	52.7704	47.9542	56.0494	72.019	46.5657	113.404	-0.565368	0.0675935	34.2605	33.0726	37.2337	87.421	93.2701	74.6748	-1.28814	0.000217165	nudix hydrolase 8 [Oryza sativa Japonica Group]
gene-LOC4332657	0.675543	1.05722	0.81026	0.026002	0.325991	0.162469	2.30541	0.00219351	0.471647	0.369082	0.470955	0.291958	0.424112	0.153806	0.592539	0.039694	aspartic proteinase nepenthesin-1 [Oryza sativa Japonica Group]
gene-LOC4336571	22.9708	15.5193	21.3009	17.3712	11.0412	13.2887	0.519842	0.0269687	9.89097	12.6896	18.5209	6.05156	4.97625	4.26038	1.42678	0.00737152	ethylene-responsive transcription factor 2 [Oryza sativa Japonica Group]
gene-LOC4349429	15.0082	18.6337	23.8056	22.7217	23.9894	27.8796	-0.376754	0.0320786	25.9226	29.8761	28.0139	10.4958	10.1943	10.2372	1.43829	2.60353e-05	fluoride export protein 2 [Oryza sativa Japonica Group]
gene-LOC4349423	9.39241	10.2743	9.86519	3.80022	3.43721	2.09212	1.6624	7.79103e-05	9.81389	8.27635	9.34596	4.04068	2.76644	3.64529	1.39225	0.000165523	LOW QUALITY PROTEIN: uncharacterized protein LOC4349423 [Oryza sativa Japonica Group]
gene-LOC9267726	1.79653	1.83377	1.21999	0.71889	0.504348	0.499207	1.49361	0.00196727	1.03307	1.54247	1.76837	1.85028	1.31661	2.44715	-0.370044	0.0853095	uncharacterized protein LOC9267726 [Oryza sativa Japonica Group]
gene-LOC4335108	1.01815	0.729292	0.930767	0.765945	1.00727	0.253302	0.402265	0.103338	0.36659	0.381131	0.428391	2.9753	1.81908	2.17852	-2.56773	0.00121043	probable amidase At4g34880 [Oryza sativa Japonica Group]
gene-LOC9267092	0.281589	0.605413	0.580921	1.63436	1.76754	1.15464	-1.63416	0.0021187	0.552904	0.824175	0.624806	2.50573	1.85437	2.09054	-1.68808	0.000502016	wall-associated receptor kinase 1 isoform X1 [Oryza sativa Japonica Group]
gene-LOC9267097	4.0607	3.48697	3.20427	0.755339	0.420945	1.05747	2.26705	0.000201834	2.49119	2.01667	2.41688	1.12102	0.987591	0.638852	1.33366	0.000622952	OSJNBa0093O08.8 [Oryza sativa Japonica Group]
gene-LOC4334853	29.2234	32.9118	37.3121	7.07229	6.49952	5.20308	2.40513	9.06925e-05	35.4353	33.2845	34.0459	16.3602	17.208	20.5221	0.92592	8.30748e-05	uncharacterized protein LOC4334853 [Oryza sativa Japonica Group]
gene-LOC107276535	11.118	10.7491	13.4246	1.70773	1.62522	4.02981	2.26101	0.000316151	9.21463	7.39098	9.87837	5.65266	7.19121	6.09383	0.483859	0.0112391	solute carrier family 40 member 3, chloroplastic [Oryza sativa Japonica Group]
gene-LOC4334272	2.50048	1.68377	2.28859	0.775618	0.739852	0.972708	1.37931	0.00162332	0.698686	0.610002	0.346372	0.170108	0.250467	0.263182	1.27533	0.0104891	kinesin-like protein KIN-8B isoform X2 [Oryza sativa Japonica Group]
gene-LOC4334273	1.62979	1.77863	1.21347	0.140956	0.084947	0.106561	3.79721	0.000272938	0.541547	0.477341	0.816548	0.240323	0.610828	0.518549	0.422263	0.0914829	leucine-rich repeat receptor-like serine/threonine-protein kinase BAM1 [Oryza sativa Japonica Group]
gene-LOC4350755	0.395876	0.124309	0.234007	0.900003	0.605496	0.608456	-1.48694	0.00563828	0.045044	0.058144	0.166789	0.669219	0.345299	0.454246	-2.44369	0.00441747	uncharacterized protein LOC4350755 isoform X2 [Oryza sativa Japonica Group]
gene-LOC4326623	1.68558	1.9278	2.5784	8.0289	8.15748	4.02838	-1.70698	0.00692243	3.44882	2.98772	2.71768	17.9585	22.0851	15.7612	-2.60788	0.000283219	hydroquinone glucosyltransferase [Oryza sativa Japonica Group]
gene-LOC4331735	4.20962	3.73183	3.55718	0.874444	1.2821	0.66018	2.02937	0.000102799	4.00218	3.38111	3.05722	3.31933	4.08145	4.6052	-0.201559	0.081149	TATA-binding protein-associated factor 2N isoform X1 [Oryza sativa Japonica Group]
gene-LOC4326196	526.94	322.986	294.555	709.572	570.957	742.274	-0.821662	0.00784132	251.062	314.82	322.411	400.156	353.977	339.883	-0.300527	0.0193822	B2 protein [Oryza sativa Japonica Group]
gene-LOC9268371	106.154	125.406	93.2159	3.42297	7.24848	0.709685	4.83472	9.88596e-05	95.2154	74.0519	89.1788	26.8075	17.4356	19.5055	2.0194	0.000178677	universal stress protein PHOS32 [Oryza sativa Japonica Group]
gene-LOC4337775	58.8501	65.2058	79.0378	111.429	124.733	141.379	-0.894488	0.0013063	92.6814	91.4837	93.7818	117.929	129.174	131.191	-0.444701	0.000330241	uncharacterized protein LOC4337775 isoform X1 [Oryza sativa Japonica Group]
gene-LOC4328564	0.349331	0.392647	0.362381	0.798937	0.618165	0.654802	-0.907748	0.0011753	0.446378	0.472495	0.354059	0.863076	0.755162	0.727947	-0.882161	0.000706632	ethylene-responsive transcription factor 3 [Oryza sativa Japonica Group]
gene-LOC4327572	0.084643	0.065512	0.091702	0.941046	1.41165	0.831657	-3.71878	0.00132567	0.136642	0.326738	0.539209	0.21652	0.242499	0.279278	0.441457	0.123933	transcription repressor OFP2 [Oryza sativa Japonica Group]
gene-LOC9268959	1.34201	0.22929	0.429613	3.68492	1.35094	2.70306	-1.95148	0.0162993	0	0.177285	0.090166	0.697587	0.228094	0.398169	-2.30739	0.0185052	RPM1-interacting protein 4 [Oryza sativa Japonica Group]
gene-LOC4336823	2.48492	3.16327	3.02866	4.80703	7.18305	4.54025	-0.929871	0.00973707	2.75612	3.3929	2.73806	3.57111	3.69116	3.70377	-0.303263	0.008563	E3 ubiquitin-protein ligase Os04g0590900 [Oryza sativa Japonica Group]
gene-LOC4335844	10.6626	10.8347	13.0812	15.0824	22.5381	18.9348	-0.709787	0.00822594	10.8249	10.0734	10.7303	22.414	33.2957	22.598	-1.30792	0.00312053	filaggrin-2 [Oryza sativa Japonica Group]
gene-LOC4324129	3.54792	2.99117	3.33609	2.16964	4.19589	2.14776	0.21409	0.137757	3.11935	3.44768	2.63647	6.19863	6.3664	7.00983	-1.08875	0.000133992	pentatricopeptide repeat-containing protein At1g61870, mitochondrial [Oryza sativa Japonica Group]
gene-LOC4329654	0.630132	0.529059	0.48204	0.104435	0.064242	0.119147	2.51152	0.000160184	0.368734	0.722902	0.460165	0.577304	0.822415	0.652413	-0.40318	0.0660666	pentatricopeptide repeat-containing protein At2g13600 [Oryza sativa Japonica Group]
gene-LOC4329655	3.1046	3.18368	2.45009	0.08052	0	0	6.76187	6.21055e-05	0.921972	0.956161	1.19541	0.260595	0	0.087196	3.14361	0.000349021	NAC domain-containing protein 104 [Oryza sativa Japonica Group]
gene-LOC107278720	4.90092	3.2426	2.35261	8.71243	10.5227	3.35713	-1.10597	0.0378311	3.40926	3.02796	2.48199	11.0444	6.48348	8.70095	-1.55617	0.00317894	hypothetical protein [Oryza sativa Japonica Group]
gene-LOC107278724	1.97139	2.168	3.98989	7.2407	6.32167	11.4992	-1.62428	0.00760767	9.84681	8.40825	10.1254	9.54171	7.26358	5.91007	0.321228	0.046617	monooxygenase 1 [Oryza sativa Japonica Group]
gene-LOC4341358	1.80349	1.54178	1.50623	0.681954	0.676222	0.17966	1.65753	0.0011116	0.806849	0.688581	0.528832	0.69891	0.77326	0.660676	-0.0753838	0.174742	beta-galactosidase 9 [Oryza sativa Japonica Group]
gene-LOC107281575	0.039485	0.024388	0.017512	2.45229	0.022952	0.782371	-5.32291	0.0535277	0	0.060728	0	0.400827	0.459747	0.542537	-4.53012	0.000153945	protein ANTAGONIST OF LIKE HETEROCHROMATIN PROTEIN 1-like [Oryza sativa Japonica Group]
gene-LOC4349222	3.41714	3.59472	3.39422	10.0943	11.4501	5.86438	-1.39721	0.00703083	5.50996	6.18372	5.223	15.8133	13.8692	14.2256	-1.37604	4.24067e-05	protein SAR DEFICIENT 4 [Oryza sativa Japonica Group]
gene-LOC4349220	18.0777	24.1831	25.3756	3.43911	3.01753	2.71634	2.88233	0.000252821	36.1717	31.5706	34.5386	34.3882	36.2782	31.8401	-0.00317894	0.242429	C-terminal binding protein AN [Oryza sativa Japonica Group]
gene-LOC4349226	1.07575	0.78531	0.447908	0.158651	0.062198	0.019663	3.26307	0.00517864	0.075079	0.132347	0.124263	0	0	0.023177	3.83907	0.00154666	L-type lectin-domain containing receptor kinase S.4 [Oryza sativa Japonica Group]
gene-LOC4349224	0.359837	0.391377	0.344532	0.433736	0.155902	0.550766	-0.0576316	0.226406	0.582812	0.474333	0.371134	2.07932	2.60023	4.03139	-2.60855	0.00360244	beta-carotene hydroxylase 2, chloroplastic [Oryza sativa Japonica Group]
Oryza_sativa_newGene_3836	1.01348	1.17861	1.10122	0.061925	0.514331	0.183739	2.11548	0.00103749	0.774899	0.973443	0.835902	0.912253	0.943863	0.844948	-0.0637855	0.146129	hypothetical protein DAI22_11g096200 [Oryza sativa Japonica Group]
Oryza_sativa_newGene_3837	16.5318	21.9299	24.553	0.039009	0.120713	0.111226	7.86153	0.000224348	26.5493	9.47447	14.6672	0.241792	1.1911	0.964416	4.40224	0.00838107	hypothetical protein DAI22_11g096600 [Oryza sativa Japonica Group]
gene-LOC4343312	28.8165	32.7482	26.7365	45.3134	49.0161	40.195	-0.607365	0.00192555	17.903	22.4836	26.9558	47.1133	48.0628	52.5073	-1.13292	0.000246059	GTPase activating protein 1-like [Oryza sativa Japonica Group]
gene-LOC4351578	0.442219	0.661707	0.348883	0.172851	0.260976	0.124846	1.37877	0.0104598	0.221511	0.52837	0.302969	1.43535	1.34874	1.3306	-1.96648	0.000116739	uncharacterized protein LOC4351578 [Oryza sativa Japonica Group]
gene-LOC4342079	12.8538	10.888	10.0213	27.6122	15.1508	40.6759	-1.30527	0.0223374	8.05422	6.91325	7.69543	9.6596	7.53532	7.03573	-0.0965006	0.145325	protein EARLY-RESPONSIVE TO DEHYDRATION 7, chloroplastic [Oryza sativa Japonica Group]
gene-LOC4342077	44.3799	42.316	36.2851	97.1365	147.286	49.6568	-1.25777	0.0285065	51.6443	49.9278	52.7415	148.364	97.9217	108.88	-1.20262	0.0030049	endoplasmin homolog [Oryza sativa Japonica Group]
gene-LOC4342076	4.8667	16.4136	16.1513	4.28698	2.64654	0.826644	2.2701	0.0164537	21.0527	24.7629	28.0685	1.70132	2.83072	1.93987	3.513	9.93867e-05	chaperone protein dnaJ 11, chloroplastic [Oryza sativa Japonica Group]
gene-LOC4342074	0.645657	0.685971	0.394654	1.28983	2.06561	0.223131	-1.05172	0.079517	0.400454	0.474203	0.278908	1.48244	1.04095	1.05733	-1.63415	0.00161925	probable magnesium transporter NIPA6 [Oryza sativa Japonica Group]
gene-LOC4349916	8.15544	4.20355	4.16265	1.02934	0.769222	0.244066	3.01586	0.00573733	3.28135	3.69988	3.62406	4.47092	3.8476	3.93745	-0.208702	0.0194437	probable alkaline/neutral invertase F [Oryza sativa Japonica Group]
gene-LOC4347512	15.7203	13.147	15.9899	4.04904	4.27985	4.5089	1.80494	7.74406e-05	19.6928	20.1935	19.6849	13.6887	13.3767	15.617	0.480976	0.000362039	uncharacterized protein LOC4347512 isoform X1 [Oryza sativa Japonica Group]
gene-LOC4345909	1.14146	1.03134	0.581223	0.333315	0.329522	0.334346	1.46561	0.00671237	1.30252	0.598562	1.17708	0.592296	0.459564	0.300915	1.18615	0.0171841	oligopeptide transporter 5 [Oryza sativa Japonica Group]
gene-LOC4347516	0.666285	0.726622	0.625252	0.111619	0.070949	0.118754	2.74366	1.62047e-05	0.306942	0.399998	0.353512	0.022226	0.095898	0.150855	1.97911	0.00113869	squamosa promoter-binding-like protein 18 isoform X1 [Oryza sativa Japonica Group]
gene-LOC4347514	3.92701	4.64287	3.37963	1.2352	1.60024	0.927936	1.66685	0.00068709	0.433549	0.521691	0.533001	0.212057	0.264036	0.22187	1.09239	0.000428412	meiosis-specific protein PAIR2 isoform X2 [Oryza sativa Japonica Group]
gene-LOC4350220	1.48414	1.55453	1.39075	0.750444	1.97586	0.84424	0.310976	0.127584	1.58904	1.85924	1.37318	5.12695	4.4121	4.03597	-1.49341	0.000281281	protein FAM136A [Oryza sativa Japonica Group]
gene-LOC4340563	0.28001	0.119636	0.268918	3.18082	2.78993	8.08001	-4.39344	0.0147039	0	0.054543	0	1.38427	5.90747	2.38724	-7.47132	0.0198667	ATP-dependent zinc metalloprotease FTSH 6, chloroplastic [Oryza sativa Japonica Group]
gene-LOC4340564	8.36957	4.78668	4.97556	16.4707	13.6744	19.7198	-1.4595	0.00182175	3.29079	3.92319	3.59964	10.7914	8.26625	9.09932	-1.38065	0.000410776	beta-1,3-galactosyltransferase GALT1 [Oryza sativa Japonica Group]
gene-LOC4339755	109.048	113.775	128.88	116.757	117.674	127.995	-0.0433258	0.158923	131.779	120.671	122.302	47.6346	51.6689	48.1175	1.34599	8.2953e-06	mitochondrial adenine nucleotide transporter ADNT1 [Oryza sativa Japonica Group]
gene-LOC4339759	135.566	126.059	154.543	222.908	308.288	276.82	-0.957215	0.00191724	155.531	164.907	175.981	33.0937	29.6172	23.2834	2.52925	7.86118e-06	RNA polymerase sigma factor sigE, chloroplastic/mitochondrial [Oryza sativa Japonica Group]
gene-LOC4348620	0	0	0.049187	0	0.066646	0	-0.438241	0.210841	0	0.024692	0.166616	2.74967	2.69102	1.20576	-5.11861	0.00332315	myosin-binding protein 1 [Oryza sativa Japonica Group]
gene-LOC4348628	17.1591	20.9841	23.9545	8.84424	9.08428	12.1373	1.04642	0.00219562	22.2225	23.2575	20.2237	6.91861	8.16784	7.93642	1.51291	3.13732e-05	Os10g0415800, partial [Oryza sativa Japonica Group]
gene-LOC4333181	0.452878	0.468949	0.434211	0.031575	0.041794	0	4.20808	2.98232e-06	0.415372	0.260162	0.196525	0.066247	0.121452	0.072341	1.74569	0.00968337	pyruvate, phosphate dikinase 2 isoform X1 [Oryza sativa Japonica Group]
gene-LOC4333184	1.36717	1.39609	1.68198	0.074692	0.239073	0.065013	3.55284	7.47535e-05	1.06433	0.85377	1.00413	0.44814	0.61951	0.652702	0.764369	0.0027127	uncharacterized protein LOC4333184 [Oryza sativa Japonica Group]
gene-LOC4332850	11.1168	12.3171	12.5949	20.8218	22.5189	19.997	-0.813912	0.000117863	12.1317	14.3009	12.8678	23.0228	22.3767	22.4778	-0.788386	3.50589e-05	SAC3 family protein C [Oryza sativa Japonica Group]
gene-LOC4332851	13.8007	13.0362	12.1575	3.61116	6.95279	4.10116	1.41088	0.000524254	12.7645	12.4947	12.3831	27.9152	28.9083	28.7396	-1.18463	2.62822e-07	nucleolar protein 56 [Oryza sativa Japonica Group]
gene-LOC4333458	14.4885	13.3854	14.0581	16.0919	16.3234	13.6758	-0.136438	0.0501179	9.98433	11.2426	10.0718	26.6083	25.1975	25.9651	-1.31313	2.82552e-06	probable N-acetyl-gamma-glutamyl-phosphate reductase, chloroplastic [Oryza sativa Japonica Group]
gene-LOC4338409	15.6226	12.295	10.4219	49.9005	107.441	22.8899	-2.23295	0.0328053	13.5557	14.0989	14.9955	49.4075	31.258	28.1755	-1.3516	0.00731466	trans-cinnamate 4-monooxygenase [Oryza sativa Japonica Group]
gene-LOC4333457	0.213756	0.203547	0.129422	0.01407	0.043413	0.015397	2.90722	0.00125422	0.211201	0.27572	0.186459	0.061877	0.116158	0.073155	1.42264	0.00272178	transcription factor bHLH139-like [Oryza sativa Japonica Group]
gene-LOC4333450	5.45699	5.39148	6.26959	1.30159	1.90793	1.16739	1.96753	7.61654e-05	5.70674	5.47533	6.62851	8.10586	9.57437	8.477	-0.554475	0.00196749	calcium-transporting ATPase 3, plasma membrane-type [Oryza sativa Japonica Group]
gene-LOC4332586	0.92536	0.652103	0.621823	1.19466	1.30972	0.432823	-0.417408	0.111598	0.162576	0.060923	0.19085	1.19369	0.916196	1.1228	-2.96381	0.000130183	serine/arginine repetitive matrix protein 2 [Oryza sativa Japonica Group]
gene-LOC4348633	0.469145	0.178703	0.509321	3.13821	6.69337	1.11279	-3.24152	0.0291571	0.268947	0.37024	0.420898	4.13988	3.55943	3.43524	-3.39279	2.76876e-05	chitinase 1 [Oryza sativa Japonica Group]
gene-LOC4348631	15.1766	14.5335	13.3172	25.4333	33.6574	14.4122	-0.772553	0.0359913	11.03	9.3845	12.0625	32.9578	19.2855	22.971	-1.21159	0.00665747	chitinase 2 [Oryza sativa Japonica Group]
gene-LOC4348637	9.13017	15.4872	12.1243	6.34105	5.47605	2.38802	1.371	0.00666476	17.8511	14.344	16.6898	6.76723	5.99523	5.38274	1.4298	0.000189054	hypothetical protein EE612_051470 [Oryza sativa]
gene-LOC4348636	90.1671	85.9003	89.3633	21.0439	20.8864	21.053	2.07529	2.12583e-07	89.9269	70.9206	83.1739	26.0514	22.5149	23.6801	1.75601	0.00013427	GDP-mannose 3,5-epimerase 1 [Oryza sativa Japonica Group]
gene-LOC4345003	8.26731	4.66948	5.31209	23.8678	8.70688	23.4315	-1.61778	0.0173151	3.74435	4.09344	5.89065	6.68883	4.73268	4.85363	-0.245503	0.101856	--
gene-LOC4345009	80.207	71.6523	69.9685	26.1911	42.0371	27.8125	1.20772	0.000533953	72.7385	75.1433	77.5414	93.232	87.6867	99.7343	-0.316151	0.0019928	hypothetical protein OsJ_26511 [Oryza sativa Japonica Group]
gene-LOC9267111	23.1042	9.82133	4.97858	6.21285	5.53436	10.299	0.781824	0.100024	11.9496	12.3015	5.91682	45.894	43.6626	24.846	-1.92303	0.00397525	uncharacterized protein LOC9267111 isoform X1 [Oryza sativa Japonica Group]
gene-LOC4325542	2.44094	2.26863	2.49948	1.01718	1.39035	0.393023	1.3641	0.00199136	2.42592	3.00053	2.5776	2.44084	1.62032	1.34136	0.567096	0.0200495	dihydroorotase, mitochondrial [Oryza sativa Japonica Group]
gene-LOC4325545	16.2907	13.0622	12.4372	27.1103	33.2032	49.4595	-1.39329	0.00718128	9.89397	10.1623	13.8818	13.4064	10.2994	11.2797	-0.0438506	0.20899	VQ motif-containing protein 4 [Oryza sativa Japonica Group]
gene-LOC9272080	50.7963	53.0428	58.0886	45.298	46.825	60.6691	0.0837791	0.149808	54.5398	60.0821	63.2627	25.8908	28.1573	23.1205	1.20486	8.33795e-05	protein REVEILLE 6 isoform X1 [Oryza sativa Japonica Group]
gene-LOC9272088	1.18806	1.29052	0.998464	0.411246	0.65923	0.239543	1.40827	0.00208101	0.701275	0.693182	0.729416	0.490526	0.60553	1.10136	-0.0491079	0.225603	riboflavin biosynthesis protein PYRD, chloroplastic [Oryza sativa Japonica Group]
gene-LOC4329439	50.8939	53.9184	55.6119	133.776	128.111	171.743	-1.43457	0.000676953	60.3799	74.1874	64.5328	135.445	105.426	126.526	-0.883847	0.00115041	uncharacterized protein LOC4329439 [Oryza sativa Japonica Group]
gene-LOC4331949	16.1432	14.9395	14.8394	4.28055	6.30711	3.6346	1.69104	7.77598e-05	13.4521	11.5386	12.6228	12.0454	11.7549	11.1599	0.105534	0.0555261	protein indeterminate-domain 1 [Oryza sativa Japonica Group]
gene-LOC4331944	45.5744	43.9224	46.7048	118.165	105.061	169.466	-1.52765	0.00304674	36.4073	47.5785	45.3904	18.2125	16.4149	15.6239	1.36434	0.000416396	dehydrodolichyl diphosphate synthase complex subunit NUS1 isoform X3 [Oryza sativa Japonica Group]
gene-LOC4331947	0	0	0	3.70153	9.61588	0.589372	NA	0.0387044	0.019996	0.048336	0.137128	5.68396	2.07513	1.77725	-5.53651	0.0171208	vicilin-like seed storage protein At2g18540 [Oryza sativa Japonica Group]
gene-LOC4331946	0.674474	0.648602	0.637378	24.8729	45.7293	5.2716	-5.27434	0.0256453	2.2851	2.54973	2.78807	19.0073	8.9978	8.44369	-2.25746	0.0122436	polyol transporter 5 [Oryza sativa Japonica Group]
gene-LOC9272551	9.81985	8.66768	10.837	13.1959	17.5133	21.2539	-0.825377	0.00879727	12.3865	10.8633	11.5529	12.1124	15.4257	15.5819	-0.309161	0.0211116	hypothetical protein DAI22_05g148700 [Oryza sativa Japonica Group]
gene-LOC9272550	0.577685	0.612479	0.646443	0.439355	0.316	0.203178	0.938143	0.00365124	0.622543	0.481294	0.528279	0.20713	0.126794	0.193461	1.62982	0.000399753	uncharacterized protein LOC9272550 [Oryza sativa Japonica Group]
gene-LOC107276704	0.289008	0.25759	0.331407	0.037165	0.071487	0.059264	2.38649	0.000139557	0.162602	0.145576	0.273316	0.044594	0.110041	0.081474	1.30031	0.0150303	putative WEB family protein At1g65010, chloroplastic [Oryza sativa Japonica Group]
gene-LOC4326014	25.818	40.0516	40.446	76.2671	59.5415	40.8257	-0.732412	0.0267377	28.5485	27.4241	30.7921	94.3926	77.8421	92.061	-1.60697	8.93019e-05	ferredoxin--nitrite reductase, chloroplastic isoform X1 [Oryza sativa Japonica Group]
gene-LOC4326011	4.7696	6.69095	6.04769	9.75542	12.8301	16.4293	-1.15599	0.00585739	9.45735	8.9554	10.2562	16.5929	15.6053	14.1744	-0.693781	0.000445263	multicopper oxidase LPR1 homolog 2 isoform X1 [Oryza sativa Japonica Group]
gene-LOC4327944	24.8279	27.0877	28.6329	15.7192	14.7395	15.3133	0.815396	0.000132055	30.8269	26.1409	25.0794	13.0533	14.4138	14.3932	0.970871	0.000455864	zinc finger protein BRUTUS [Oryza sativa Japonica Group]
gene-LOC9269182	5.54742	5.34044	6.24673	0.365266	0.377008	0.155467	4.25447	1.10854e-05	6.4634	5.20626	4.45831	6.04505	5.78998	7.069	-0.229127	0.0646879	putative disease resistance protein RGA3 [Oryza sativa Japonica Group]
gene-LOC4332315	7.83262	8.12942	6.36694	4.52705	4.91742	4.52031	0.677124	0.00190583	5.42408	7.83087	5.7071	3.27613	2.31815	2.80166	1.17535	0.00302159	myosin-binding protein 3 isoform X2 [Oryza sativa Japonica Group]
gene-LOC4333847	2.96309	2.60729	2.06929	5.3677	4.22584	6.60108	-1.08393	0.00442915	1.68984	2.56475	2.29099	1.98437	2.61041	1.39162	0.12883	0.172848	uncharacterized membrane protein At4g09580 [Oryza sativa Japonica Group]
gene-LOC4333844	128.658	126.208	124.14	137.344	102.533	155.134	-0.0596738	0.187016	121.82	106.936	116.01	39.2276	36.071	36.3979	1.62603	1.5736e-05	protein OPAQUE10 [Oryza sativa Japonica Group]
gene-LOC4333845	26.0181	23.2748	23.8164	63.9966	57.095	64.6971	2.54324	0.00319712	20.4231	19.7591	19.261	18.5896	15.9558	15.2922	0.254278	0.00983089	mitogen-activated protein kinase kinase kinase 1 [Oryza sativa Japonica Group]
gene-LOC4333841	0.761269	1.50322	1.28553	7.48941	6.01443	9.1198	-2.67194	0.000583128	0.550456	1.32966	0.634397	3.78715	4.2622	3.83498	-2.24071	0.000104587	beta-glucosidase 7 [Oryza sativa Japonica Group]
gene-LOC4333848	214.025	213.646	242.967	67.5063	56.6462	65.66	1.82096	2.46513e-05	228.879	238.161	251.579	143.131	147.535	147.853	0.712586	3.98899e-05	30S ribosomal protein S13, chloroplastic [Oryza sativa Japonica Group]
gene-LOC4333849	52.7505	61.0751	69.7807	112.193	102.665	177.971	-1.09729	0.0112048	81.2618	84.2303	85.8505	59.452	71.6128	64.6002	0.361269	0.00198134	probable plastid-lipid-associated protein 4, chloroplastic [Oryza sativa Japonica Group]
gene-LOC9266989	10.9509	12.5884	12.0113	4.83708	5.75897	4.68531	1.2181	8.03614e-05	10.939	9.14078	11.0561	8.85593	8.58136	8.40696	0.268731	0.0123978	uncharacterized protein LOC9266989 [Oryza sativa Japonica Group]
Oryza_sativa_newGene_973	2.53001	3.07686	2.70029	0.884198	0.718493	0.437875	2.02539	0.000137009	3.49147	3.00269	3.0095	2.33074	2.16973	3.15027	0.312883	0.0367567	hypothetical protein EE612_028900 [Oryza sativa]
gene-LOC4327050	7.60746	8.97811	9.86289	2.14363	3.24593	3.051	1.64777	0.000312031	10.1341	9.45715	9.16189	4.12899	4.30541	4.18525	1.18805	1.28599e-05	hypothetical protein DAI22_01g352400 [Oryza sativa Japonica Group]
gene-LOC4327054	9.32484	7.14054	7.32738	1.93363	1.30303	1.49977	2.32865	0.000231938	6.71617	6.69864	6.46708	4.27595	4.17683	5.34723	0.526785	0.00153178	pentatricopeptide repeat-containing protein At1g09900 [Oryza sativa Japonica Group]
gene-LOC4327055	14.5	13.822	17.3962	28.3439	24.5207	30.8201	-0.872194	0.00101486	14.0403	19.797	18.17	20.4278	20.0645	18.1258	-0.172632	0.0752214	hypothetical protein OsJ_03694 [Oryza sativa Japonica Group]
Oryza_sativa_newGene_357	1.0031	1.0757	0.90168	0.17575	0.175848	0.099632	2.72361	2.93538e-05	0.5398	0.634346	0.9229	0.171347	0.177601	0.270224	1.75995	0.00365361	hypothetical protein DAI22_04g227000 [Oryza sativa Japonica Group]
gene-LOC4324625	0.26128	0.226677	0.369426	0	0.018494	0.013553	4.74168	0.000789226	0.173018	0.203295	0.271926	0.044812	0.071697	0.072968	1.7745	0.00189032	cellulose synthase A catalytic subunit 4 [UDP-forming] [Oryza sativa Japonica Group]
gene-LOC4346004	4.84152	4.91682	4.94129	1.87216	2.09993	1.7092	1.37149	3.43279e-06	5.85356	3.89583	5.14635	3.4751	3.41063	2.91367	0.604136	0.011776	uncharacterized protein LOC4346004 [Oryza sativa Japonica Group]
gene-LOC4324086	1.51366	1.39243	1.31134	1.95889	1.31158	3.45081	-0.672372	0.0649313	0.980874	1.31443	1.16909	2.57405	2.30203	3.16199	-1.21425	0.00123605	mitochondrial import inner membrane translocase subunit TIM14-1 [Oryza sativa Japonica Group]
gene-LOC4325971	2.2806	3.1817	1.92189	0.398679	0.106148	0.070672	3.68156	0.0010741	2.40363	3.02901	2.51951	0.934572	0.905263	0.953414	1.5094	0.000217489	uncharacterized protein LOC4325971 [Oryza sativa Japonica Group]
gene-LOC4325974	9.91422	8.42616	7.65937	15.7399	14.3573	15.8863	-0.822618	0.000314914	2.91545	3.7684	5.48333	7.79514	8.45239	6.54823	-0.90577	0.00489041	metal tolerance protein 7 isoform X1 [Oryza sativa Japonica Group]
gene-LOC4325976	0.010632	0.044814	0	0.126335	0.141113	0.264131	-3.26113	0.0063889	0.648502	0.855149	0.957237	2.62663	3.70487	3.76285	-2.0363	0.000649821	alpha-xylosidase 1 [Oryza sativa Japonica Group]
gene-LOC4325978	3.03863	2.68164	3.84798	0.792822	0.297742	1.29748	2.00243	0.00150061	1.32906	1.86871	1.55414	0.854855	0.767772	1.32459	0.689156	0.0153431	zinc finger protein ZIC 2 [Oryza sativa Japonica Group]
gene-LOC4332500	130.823	107.803	133.85	217.193	117.771	340.768	-0.859302	0.0487509	106.567	107.93	115.195	50.3496	36.6358	37.6018	1.40396	4.71301e-05	omega-3 fatty acid desaturase, endoplasmic reticulum [Oryza sativa Japonica Group]
gene-LOC4340765	12.4367	9.44308	9.44716	20.7857	16.026	29.8862	-1.09024	0.0120021	6.83021	8.03125	8.18119	10.3365	11.4837	11.4512	-0.529979	0.000981957	calcium/calmodulin-regulated receptor-like kinase 2 [Oryza sativa Japonica Group]
gene-LOC4336085	22.165	23.0007	26.1859	10.263	9.77089	9.13317	1.29061	9.40005e-05	25.6596	25.7192	22.885	23.0039	24.0186	26.1086	0.022172	0.19678	CRM-domain containing factor CFM2, chloroplastic isoform X1 [Oryza sativa Japonica Group]
gene-LOC107278579	7.6033	8.60585	8.53467	4.20295	4.27344	3.17316	1.08679	0.00020337	6.0487	7.5037	6.23201	1.94164	2.23972	2.54134	1.55725	0.000220167	uncharacterized protein LOC107278579 [Oryza sativa Japonica Group]
gene-LOC4352715	0.853318	0.770564	0.908592	1.1241	1.6283	1.13629	-0.618738	0.0143041	0.739092	0.72494	0.785978	1.74764	1.77248	1.76529	-1.23208	2.22392e-07	serine/threonine-protein phosphatase 6 regulatory ankyrin repeat subunit B isoform X1 [Oryza sativa Japonica Group]
gene-LOC4325028	4.02413	3.96708	3.5371	9.81779	12.012	6.89601	-1.31717	0.00458403	3.31248	3.521	3.45462	5.21314	4.18445	4.25992	-0.40872	0.00723778	CMP-sialic acid transporter 3 [Oryza sativa Japonica Group]
gene-LOC4341496	672.035	725.9	828.703	317.616	315.501	293.513	1.2648	0.000185988	906.338	734.146	968.329	382.047	359.392	357.206	1.24767	0.000508769	fructose-bisphosphate aldolase 5, cytosolic [Oryza sativa Japonica Group]
gene-LOC4344514	0.501396	0.739316	0.23368	0.342453	0.669357	0.224984	0.253515	0.177226	0.285768	0.249926	0.086574	0.883085	0.928934	0.913131	-2.13073	9.14576e-05	NAC domain-containing protein 43 [Oryza sativa Japonica Group]
gene-LOC4345640	5.04473	4.2549	3.68417	1.3056	2.01371	0.749328	1.67409	0.00131168	1.84678	1.9269	2.36621	1.71685	1.02244	1.5551	0.51576	0.0201981	dihydrolipoyllysine-residue acetyltransferase component 4 of pyruvate dehydrogenase complex, chloroplastic [Oryza sativa Japonica Group]
gene-LOC4345646	64.9881	73.473	83.4123	203.058	212.191	238.546	-1.5591	6.68625e-05	54.8208	67.8467	67.4515	86.7671	86.7732	73.2399	-0.376324	0.00961516	ATP-dependent Clp protease adapter protein CLPS1, chloroplastic [Oryza sativa Japonica Group]
gene-LOC4345649	21.5982	24.2016	26.9006	45.822	49.0566	43.6176	-0.929812	0.000142076	31.0243	39.2642	32.2869	24.3405	24.8574	22.9156	0.508345	0.00451774	GDT1-like protein 5 [Oryza sativa Japonica Group]
Oryza_sativa_newGene_1119	9.16877	9.57497	10.7607	3.91351	4.92125	3.05673	1.311	0.000307786	10.5033	12.3924	11.0448	10.5637	10.2607	12.2101	0.0390315	0.183295	hypothetical protein DAI22_01g187300 [Oryza sativa Japonica Group]
gene-LOC4334427	0.789401	0.563703	0.225116	7.10403	2.74084	57.3334	-5.41162	0.0699955	0.034594	0.028886	1.13109	9.72219	15.7304	2.32503	-4.53936	0.0213008	indole-3-glycerol phosphate lyase, chloroplastic [Oryza sativa Japonica Group]
gene-LOC4334422	74.8082	122.426	71.123	27.4037	21.39	9.60026	2.20026	0.00390486	73.6591	85.1095	69.747	15.9141	13.3859	13.8425	2.40511	4.73081e-05	uncharacterized protein LOC4334422 [Oryza sativa Japonica Group]
Oryza_sativa_newGene_4893	1.59136	1.29336	1.84237	3.3628	2.53638	2.7094	-0.864821	0.0030415	1.70329	3.25327	2.12634	2.80653	3.17695	2.31092	-0.227798	0.121404	hypothetical protein DAI22_02g090000 [Oryza sativa Japonica Group]
gene-LOC4350521	2.48443	0.728582	1.14755	4.73761	2.10528	9.41987	-1.89899	0.0365402	0.061716	0.185746	0.149675	0.504579	0.321515	0.26276	-1.4551	0.0118899	cytochrome P450 94B3 [Oryza sativa Japonica Group]
gene-LOC4348966	22.8981	28.1252	27.5371	5.38815	4.41965	8.30991	2.1164	0.00014323	18.2808	19.02	20.2282	3.62723	2.95265	5.76593	2.22027	3.06609e-05	S-(+)-linalool synthase, chloroplastic [Oryza sativa Japonica Group]
gene-LOC4351433	3.47388	2.81225	3.85877	2.09631	3.37122	2.7866	0.297568	0.064585	3.25075	3.5868	2.65696	6.67588	7.41325	8.47599	-1.24893	0.000445232	U3 small nucleolar ribonucleoprotein protein MPP10 [Oryza sativa Japonica Group]
gene-LOC4343171	28.2996	38.5877	44.2986	58.7262	75.3043	38.4147	-0.633166	0.038623	47.146	36.9718	43.5321	7.97275	5.76819	6.66288	2.64528	7.53609e-05	acetylserotonin O-methyltransferase 3-like isoform X1 [Oryza sativa Japonica Group]
gene-LOC4343174	7.14164	6.96553	7.30861	4.51231	4.63051	4.63895	0.635913	4.66141e-06	7.7107	9.27764	7.56013	4.2855	4.05798	3.95304	0.997383	0.000463002	uncharacterized protein LOC4343174 [Oryza sativa Japonica Group]
gene-LOC4352838	5.59962	6.86531	5.07257	2.31242	3.78113	3.05959	0.938105	0.00368785	4.34715	4.08505	4.77631	9.60526	10.8754	10.9567	-1.25101	5.68493e-05	uncharacterized protein LOC4352838 [Oryza sativa Japonica Group]
gene-LOC4352832	26.8085	32.943	38.2094	145.373	292.807	55.4587	-2.33318	0.0324007	45.1478	45.4633	46.4469	145.894	93.1672	100.317	-1.30811	0.0037659	5-methyltetrahydropteroyltriglutamate--homocysteine methyltransferase 1 [Oryza sativa Japonica Group]
gene-LOC4352833	34.2025	35.5881	34.3835	105.662	171.5	72.2295	-1.74585	0.0121696	38.3585	42.8799	43.9812	167.915	158.232	152.738	-1.93522	3.93917e-06	5-methyltetrahydropteroyltriglutamate--homocysteine methyltransferase 2 [Oryza sativa Japonica Group]
gene-LOC4337305	1.31916	1.70119	1.86009	1.16482	1.92706	1.04821	0.237351	0.120558	1.98035	1.48492	1.9029	4.81647	4.87845	4.14954	-1.36681	0.000134723	U11/U12 small nuclear ribonucleoprotein 25 kDa protein isoform X2 [Oryza sativa Japonica Group]
gene-LOC4336964	32.8571	41.5925	28.5386	4.97349	3.94771	1.94713	3.24428	0.000365901	15.3682	5.68704	8.69856	1.16807	0.723962	2.2702	2.83764	0.0105502	pEARLI1-like lipid transfer protein 3 [Oryza sativa Japonica Group]
gene-LOC4329409	3.52383	4.00642	3.4749	1.32818	1.62526	1.28067	1.37804	8.95217e-05	2.80153	3.12634	2.57543	2.88158	3.59444	3.49411	-0.229589	0.0372895	DNA repair protein RAD50 [Oryza sativa Japonica Group]
gene-LOC4328932	148.32	143.585	153.086	24.6466	22.9962	20.1868	2.71379	5.08091e-07	124.375	128.691	130.071	49.135	60.3836	69.4119	1.09846	9.2409e-05	50S ribosomal protein L21, chloroplastic [Oryza sativa Japonica Group]
gene-LOC4328933	0.146451	0.188532	0.169711	1.04412	0.768097	0.833694	-2.39028	0.000264716	0.32217	0.217445	0.238901	0.45298	0.460872	0.406771	-0.76242	0.00186916	BAG family molecular chaperone regulator 6 isoform X1 [Oryza sativa Japonica Group]
gene-LOC4328930	7.02366	6.56576	7.50781	3.4981	2.63207	2.46432	1.29557	0.000145059	6.33761	7.39307	6.91528	2.37641	3.73742	3.13673	1.15825	0.000397162	GTP 3',8-cyclase, mitochondrial [Oryza sativa Japonica Group]
gene-LOC4344255	11.643	13.6694	14.2776	4.97396	3.27324	3.42013	1.76266	0.000161276	10.4471	9.01613	11.4955	3.77146	3.95271	4.85443	1.29937	0.0003774	universal stress protein PHOS34 [Oryza sativa Japonica Group]
gene-LOC4344254	3.84145	6.52586	7.21303	5.86831	6.30588	3.56049	0.160015	0.167238	6.05115	7.33649	5.80526	2.35454	3.08338	3.08292	1.17151	0.00065612	probable E3 ubiquitin-protein ligase BAH1-like 2 [Oryza sativa Japonica Group]
gene-LOC4339227	42.5098	40.5097	39.4756	16.4637	13.1046	15.0254	1.45781	9.81748e-06	38.4619	32.513	41.3738	17.9639	15.5846	17.9918	1.12421	0.000437214	scopoletin glucosyltransferase [Oryza sativa Japonica Group]
gene-LOC107280484	3.52496	2.55003	2.67901	2.17461	2.25198	1.86868	0.475675	0.0166308	4.35962	4.54879	4.05315	2.37636	2.1258	1.94651	1.00716	8.5008e-05	uncharacterized protein LOC107280484 [Oryza sativa Japonica Group]
gene-LOC4337873	5.22065	4.46333	4.34794	1.58991	2.47568	0.723059	1.55102	0.00146532	1.88631	1.91661	1.84047	1.4727	1.51423	1.64364	0.28537	0.000955767	grain size 5 [Oryza sativa Indica Group]
gene-LOC9267830	1.60268	0.763387	1.42119	7.21384	5.43416	8.09604	-2.45347	0.00058939	0.256561	0.505274	0.34817	3.79145	3.89694	1.25039	-3.00951	0.00992838	zinc finger protein 2 [Oryza sativa Japonica Group]
gene-LOC9267833	0.422804	0.339671	0.429323	0.110771	0.14719	0.106641	1.70875	0.000237686	0.252902	0.4942	0.379888	0.365033	0.563638	0.464346	-0.305738	0.0953537	uncharacterized protein LOC9267833 [Oryza sativa Japonica Group]
gene-LOC107277832	0.683786	1.0938	0.650894	0.716552	0.446737	0.392913	0.642026	0.0425724	1.74246	1.76806	1.65931	0.489611	0.652073	1.03404	1.24862	0.000935407	uncharacterized protein LOC107277832 [Oryza sativa Japonica Group]
gene-LOC4335436	3.95443	3.77047	3.40463	28.203	57.8931	3.72091	-3.0126	0.0423318	3.54568	4.57652	3.92755	52.7804	27.8939	34.683	-3.25903	0.00244694	wall-associated receptor kinase 4 [Oryza sativa Japonica Group]
gene-LOC4334749	154.999	156.59	174.444	40.2254	34.8093	39.2306	2.08867	1.08259e-05	165.685	167.252	197.889	112.18	124.64	132.49	0.523406	0.00276196	30S ribosomal protein S6 alpha, chloroplastic [Oryza sativa Japonica Group]
gene-LOC4334747	47.5718	52.5591	52.8137	50.8531	47.3003	69.2835	-0.130608	0.132349	51.4109	60.9578	52.9154	20.6197	22.2941	22.6486	1.33401	9.79216e-05	uncharacterized protein LOC4334747 [Oryza sativa Japonica Group]
gene-LOC4326930	6.84435	5.50088	6.75685	2.1482	2.5118	3.1592	1.28864	0.000502911	4.64968	4.04114	3.87275	2.92729	2.40148	3.40238	0.525003	0.00667345	salicylate carboxymethyltransferase [Oryza sativa Japonica Group]
gene-LOC4326932	138.072	159.182	177.771	7.01708	6.8809	3.6721	4.75681	4.70534e-05	225.666	243.866	225.706	128.669	99.2007	112.297	1.03127	8.68823e-05	bifunctional nuclease 1 [Oryza sativa Japonica Group]
gene-LOC4326936	429.932	445.397	463.921	75.9593	75.8828	56.6009	2.6837	1.40609e-06	483.603	434.62	448.123	185.73	193.631	213.13	1.20546	2.57692e-05	--
gene-LOC4329607	0.678557	0.451001	0.567866	0	0.033812	0.040198	4.51948	0.000316844	0.251569	0.157413	0.103178	0.065228	0.053806	0.104873	1.19369	0.0262832	uncharacterized protein LOC4329607 isoform X6 [Oryza sativa Japonica Group]
gene-LOC4330113	127.463	117.538	122.946	39.1957	34.0253	30.3387	1.82904	5.39984e-06	102.556	93.3918	101.358	16.3355	15.6664	17.762	2.57878	2.40272e-06	(+)-neomenthol dehydrogenase [Oryza sativa Japonica Group]
gene-LOC4337467	5.55511	5.25684	4.31215	1.43974	1.95283	1.41261	1.65419	0.000286042	4.13091	3.49898	3.41696	1.9098	2.33833	1.95662	0.83219	0.000896418	receptor protein kinase TMK1 [Oryza sativa Japonica Group]
gene-LOC4337461	41.9352	13.8657	9.13535	42.1657	21.481	20.4223	-0.372549	0.158833	17.3808	10.6922	17.8054	8.11232	4.61669	2.95486	1.54853	0.00545745	NDR1/HIN1-like protein 2 [Oryza sativa Japonica Group]
gene-LOC9271317	2.18263	2.40331	2.781	1.86496	1.39964	1.84633	0.52748	0.00787004	2.8098	2.36842	2.44318	1.42753	1.27627	1.06494	1.01597	0.000431985	sugar transporter ERD6-like 4 [Oryza sativa Japonica Group]
gene-LOC9271310	6.13445	7.06646	7.42275	3.96108	6.40139	6.09864	0.325239	0.0453543	4.96188	4.97251	4.29169	17.4492	15.313	16.5936	-1.79468	1.48501e-05	prostatic spermine-binding protein [Oryza sativa Japonica Group]
gene-LOC107280814	2.06481	0.755454	1.06829	2.47564	2.29622	3.09768	-1.01704	0.0114471	0.282364	0.661795	0.66515	3.43077	4.50255	1.98982	-2.62436	0.00498589	OSJNBa0027G07.10 [Oryza sativa Japonica Group]
Oryza_sativa_newGene_835	0.862489	1.44791	1.21703	2.13896	3.00322	3.2669	-1.25333	0.00323008	0.916299	1.3623	0.973228	0.469106	1.17492	1.19473	0.195992	0.161231	RecName: Full=BURP domain-containing protein 1; Short=OsBURP01; Flags: Precursor [Oryza sativa Japonica Group]
gene-LOC112939278	0.848929	0.844786	0.138197	1.53371	0.922111	0.366155	-0.623358	0.116921	0.354262	0.389659	0.224203	1.46568	1.10175	0.895527	-1.83874	0.00219927	uncharacterized protein LOC112939278 [Oryza sativa Japonica Group]
Oryza_sativa_newGene_783	0.969165	0.887759	0.857584	1.247	2.27056	1.58509	-0.910557	0.0145798	0.085431	0.275848	0.135021	0.548212	0.46653	0.596853	-1.6992	0.00140086	hypothetical protein EE612_027311 [Oryza sativa]
gene-LOC4346639	4.65792	3.69276	4.15612	10.1398	12.3922	3.86014	-1.07739	0.0364591	4.3001	5.18114	5.96215	10.0329	7.20462	7.16382	-0.659968	0.0121265	ubiquitin-conjugating enzyme E2-17 kDa [Oryza sativa Japonica Group]
gene-LOC9270198	0.348445	0.545636	0.491662	0.08169	0.127928	0.077858	2.26915	0.000969511	0.473422	0.496839	0.797683	0.592508	1.00672	1.19833	-0.66209	0.0431771	putative pentatricopeptide repeat-containing protein At3g15200 [Oryza sativa Japonica Group]
gene-LOC4343377	2.41421	2.93101	2.87162	0.943862	1.37295	1.17162	1.236	0.000384759	1.99727	3.28517	2.90625	1.66336	1.91877	1.03681	0.826072	0.0155245	uncharacterized protein LOC4343377 [Oryza sativa Japonica Group]
gene-LOC4334623	17.1476	17.5312	18.5452	4.38589	5.60663	2.49039	2.09212	4.21936e-05	17.004	16.1608	16.0184	39.4856	40.4411	40.9379	-1.29716	3.49909e-07	pentatricopeptide repeat-containing protein At1g74850, chloroplastic isoform X1 [Oryza sativa Japonica Group]
gene-LOC9267579	5.86456	4.52644	4.03534	2.42961	1.80905	2.25608	1.15136	0.00254191	3.27571	3.55265	3.97516	1.99301	1.28995	1.45972	1.18773	0.000584585	aspartic proteinase-like protein 2 [Oryza sativa Japonica Group]
gene-LOC9269832	6.66089	7.40315	6.8732	1.62066	1.81126	4.26647	1.44344	0.00185379	6.31278	7.11432	7.62498	2.99618	3.39685	3.16815	1.1387	0.000164749	phospholipase A(1) LCAT3 isoform X1 [Oryza sativa Japonica Group]
gene-LOC4347277	2.68825	2.4673	2.22605	3.96259	4.09272	2.99899	-0.582602	0.00741377	1.46335	1.94519	1.66473	4.15925	3.82802	3.21514	-1.14282	0.000685074	probable BRI1 kinase inhibitor 1 [Oryza sativa Japonica Group]
gene-LOC4340131	0.419377	0.445564	0.310183	1.32513	1.57313	1.26296	-1.82419	0.000162883	0.589844	0.487062	0.856947	1.14424	1.44368	0.89859	-0.850304	0.0136515	uncharacterized protein LOC4340131 [Oryza sativa Japonica Group]
Oryza_sativa_newGene_5108	7.3759	8.64134	9.33363	2.41052	3.01782	3.63201	1.4844	0.000320292	9.31109	10.9268	10.2089	3.40449	3.66006	3.40415	1.54021	3.75714e-05	hypothetical protein OsI_07399 [Oryza sativa Indica Group]
gene-LOC4352505	37.4454	36.6696	36.1205	16.4942	15.1163	11.8283	1.34353	2.52764e-05	33.7815	27.7649	34.7421	16.8063	37.2949	15.1384	0.475765	0.0732152	lipoxygenase 2.1, chloroplastic isoform X2 [Oryza sativa Japonica Group]
gene-LOC4352501	2.46687	2.44312	2.45067	2.46791	2.86199	1.78266	0.0494666	0.201529	2.281	2.44439	1.94813	5.49673	5.68926	5.44665	-1.3175	8.72204e-06	putative pentatricopeptide repeat-containing protein At3g16890, mitochondrial [Oryza sativa Japonica Group]
gene-LOC4349712	2.48301	1.98333	2.63393	8.92822	7.3954	11.2359	-1.95661	0.000960394	2.3457	3.02382	2.11694	6.97555	10.6822	8.52738	-1.80639	0.00123052	protein ZINC INDUCED FACILITATOR-LIKE 1 isoform X1 [Oryza sativa Japonica Group]
gene-LOC4352509	2.74696	2.68942	2.80494	0.600371	0.952201	0.486383	2.01505	3.42841e-05	2.01915	1.36642	2.14022	1.04064	1.13913	0.786921	0.897327	0.00782027	lipoxygenase 2.1, chloroplastic [Oryza sativa Japonica Group]
gene-LOC4335630	24.7714	26.6456	32.2668	23.6296	18.8511	20.5747	0.408329	0.015099	32.805	27.5551	29.8513	12.7851	13.1446	14.5434	1.15634	0.000125801	F-box/kelch-repeat protein At1g67480 [Oryza sativa Japonica Group]
gene-LOC4351088	461.031	674.863	633.848	23.082	23.2513	5.69161	5.08819	0.000239792	606.405	499.399	627.276	137.945	175.366	167.498	1.8498	0.00013373	dormancy-associated protein 1 [Oryza sativa Japonica Group]
gene-LOC4342769	0.948174	1.98797	2.83606	0.217079	0.203002	0.026727	3.69139	0.00798359	2.36401	3.10441	2.86483	0.985378	1.60457	1.85193	0.90771	0.00460758	transcription elongation factor TFIIS [Oryza sativa Japonica Group]
gene-LOC4342768	0.159104	0.22216	0.148365	0.160493	0.203786	0.291223	-0.307618	0.100533	0.071063	0.198619	0.155751	0.713035	1.33724	0.652499	-2.66744	0.00670247	--
gene-LOC4342763	7.78005	7.29032	5.92556	2.80459	3.2016	1.90797	1.4076	0.000735053	8.89145	6.46566	6.31058	7.20664	5.67512	7.35679	0.0984397	0.164153	F-box/LRR-repeat protein 25 isoform X1 [Oryza sativa Japonica Group]
gene-LOC4342761	38.1403	40.511	39.6123	81.2818	90.237	102.747	-1.21357	0.000287257	51.7723	58.4077	55.6112	92.5087	102.821	92.6973	-0.796835	0.000119972	uncharacterized aarF domain-containing protein kinase At5g05200, chloroplastic [Oryza sativa Japonica Group]
Oryza_sativa_newGene_2452	15.6243	16.4399	14.4037	20.8721	16.3908	19.0218	-0.276507	0.020947	15.5883	15.2598	14.9664	7.92966	7.54547	8.2163	0.951437	2.4658e-06	Os08g0221300, partial [Oryza sativa Japonica Group]
gene-LOC4334582	3.61683	4.03019	4.53029	0.453762	0.63246	0.664412	2.79825	5.41232e-05	3.40899	3.17373	2.89048	1.87701	1.25368	2.16136	0.840025	0.00262788	floral homeotic protein APETALA 2 isoform X1 [Oryza sativa Japonica Group]
gene-LOC4342182	0.107446	0.157126	0.176457	1.97005	2.18587	7.38023	-4.70914	0.0261757	0.460584	0.335885	0.464382	1.71145	2.44081	1.72512	-2.22078	0.000814627	gibberellin 2-beta-dioxygenase 8 [Oryza sativa Japonica Group]
gene-LOC4342180	8.67656	7.88032	7.81658	18.1715	19.9752	17.8625	-1.20035	3.06733e-05	8.17168	7.89058	8.54148	8.62137	9.56288	7.98929	-0.0892309	0.0874125	glutamate receptor 3.4 [Oryza sativa Japonica Group]
gene-LOC4338921	7.55591	7.01311	5.50497	2.75399	4.22768	3.09526	0.994273	0.00293322	6.0249	5.20125	6.06004	3.0472	2.7347	2.76042	1.01692	0.00015295	histone deacetylase 8 [Oryza sativa Japonica Group]
gene-LOC4340852	6.92364	6.9848	8.6565	2.74196	3.06913	2.98732	1.35877	0.000336591	7.56822	7.97536	7.68978	5.79931	6.42554	6.76678	0.290833	0.00252335	uncharacterized protein LOC4340852 [Oryza sativa Japonica Group]
gene-LOC107277191	6.94877	6.76586	8.03903	16.5818	15.9369	29.0497	-1.50093	0.00908592	7.56886	8.46783	7.82279	5.41298	3.60992	6.33602	0.635486	0.00709541	uncharacterized protein LOC107277191 isoform X2 [Oryza sativa Japonica Group]
gene-LOC107279333	8.23058	8.92688	9.92516	1.50168	1.04452	0.948442	2.95415	2.79922e-05	0	0	0	0	0	0	NA	NA	uncharacterized protein LOC107279333 [Oryza sativa Japonica Group]
gene-LOC4330464	13.3704	13.8125	15.0628	21.2196	17.0972	48.8309	-1.04466	0.0519707	18.4049	23.9243	18.092	22.9895	30.4607	34.5697	-0.542774	0.0192208	protein RADIALIS-like 3 isoform X2 [Oryza sativa Japonica Group]
gene-LOC4330461	12.5468	7.87525	7.95939	42.3653	31.741	44.5818	-2.06416	0.000525643	6.94074	8.36566	7.81813	16.151	11.7158	12.0473	-0.787477	0.00491215	uncharacterized protein LOC4330461 [Oryza sativa Japonica Group]
gene-LOC4330463	12.9804	10.4519	9.82623	30.6121	20.591	29.0944	-1.27163	0.00215603	6.65359	7.3637	6.79208	9.43591	8.00996	7.83128	-0.2806	0.013572	U-box domain-containing protein 6 [Oryza sativa Japonica Group]
gene-LOC4330462	2.01514	1.13866	1.16976	1.09759	0.994548	1.08376	0.445057	0.0640188	1.24845	1.793	1.4193	0.680741	0.668948	0.603415	1.19152	0.00169625	transcription factor bHLH63 [Oryza sativa Japonica Group]
gene-LOC4337116	4.57497	4.0133	5.06121	19.2114	8.95527	44.099	-2.40446	0.0336377	6.72504	11.0555	9.47753	12.9367	9.14023	9.29967	-0.203003	0.120405	receptor-like serine/threonine-protein kinase SD1-8 [Oryza sativa Japonica Group]
gene-LOC4328874	4.6902	3.73427	3.71956	8.99291	7.44121	12.0392	-1.22936	0.0043079	2.3652	2.15891	2.28039	4.25194	4.29963	3.5985	-0.836404	0.000398921	sodium/calcium exchanger NCL2-like [Oryza sativa Japonica Group]
gene-LOC4328870	0.996356	0.907389	0.68497	0.365643	0.374003	0.149337	1.54201	0.0021755	0.814417	0.894608	0.967553	0.523808	0.388452	0.525517	0.89655	0.000716388	hypothetical protein DAI22_02g106600 [Oryza sativa Japonica Group]
gene-LOC4328879	0.882074	1.25971	1.0957	0.316558	0.079957	0.401684	2.02006	0.00126242	1.41511	0.783386	0.999694	0.52495	0.80958	1.0571	0.419264	0.0816954	E3 ubiquitin-protein ligase EL5-like [Oryza sativa Japonica Group]
gene-LOC9270797	0.23655	0.03075	0.035797	1.20719	0.45238	0.428771	-2.78451	0.0219073	0.064585	0.143587	0.335134	0.202893	0.168005	0.169736	0.00711273	0.247941	metalloendoproteinase 2-MMP [Oryza sativa Japonica Group]
gene-LOC4333349	0.238926	0.310096	0.250637	0.149025	0.058578	0.104297	1.3583	0.00222793	0.31827	0.33026	0.462714	0.147033	0.201952	0.157502	1.13358	0.00373329	kinesin-like protein KIN-12C [Oryza sativa Japonica Group]
gene-LOC4329833	24.1965	24.9042	28.5173	23.9459	24.9424	25.113	0.0688405	0.108419	28.6137	32.3714	31.045	10.307	10.6568	9.97375	1.57275	1.33471e-05	probable serine/threonine-protein kinase DDB_G0276461 [Oryza sativa Japonica Group]
gene-LOC4332439	0.052145	0.071338	0.220544	0.773403	1.26622	0.877972	-3.08418	0.00143012	0.100403	0.12463	0	1.22157	3.41874	1.85948	-4.85219	0.00822855	uncharacterized protein LOC4332439 [Oryza sativa Japonica Group]
gene-LOC4329836	34.2	17.7016	20.4369	50.2373	29.5948	82.553	-1.16658	0.0345426	11.7061	21.6281	15.45	24.8737	20.801	22.7171	-0.487409	0.0261214	uncharacterized protein LOC4329836 [Oryza sativa Japonica Group]
gene-LOC4332435	19.6856	19.4352	19.2203	8.83727	14.7995	8.90493	0.842222	0.0030595	16.2211	15.7164	21.088	44.3706	43.25	47.5514	-1.35004	5.40578e-05	uncharacterized protein LOC4332435 [Oryza sativa Japonica Group]
gene-LOC4332433	14.4537	13.9019	16.7322	22.2457	38.7619	30.8869	-1.02724	0.00808093	21.262	22.1456	23.7642	34.1894	27.7487	27.1574	-0.407498	0.00917941	probable histone H2A.5 [Oryza sativa Japonica Group]
gene-LOC9270355	4.79829	3.31327	2.87561	0.653367	0.644457	0.546126	2.57495	0.00159693	2.55882	3.23691	2.35335	1.23835	1.32362	1.02551	1.18366	0.00141764	hypothetical protein OsJ_24374 [Oryza sativa Japonica Group]
gene-LOC9270356	16.5856	13.2933	12.8806	2.58607	3.09849	2.44657	2.39472	0.000157534	11.0328	10.3337	11.3017	6.38786	6.01842	7.01468	0.750272	0.000104958	2-phytyl-1,4-beta-naphthoquinone methyltransferase, chloroplastic [Oryza sativa Japonica Group]
gene-LOC4323963	17.5127	28.0942	21.9344	4.90449	6.06051	1.91877	2.39021	0.00132414	27.9427	20.9308	24.2526	11.6553	12.9569	13.7704	0.929934	0.00135741	transcription factor MYBS1 [Oryza sativa Japonica Group]
gene-LOC9266774	14.987	19.4852	17.1745	1.05035	1.59456	0.665187	3.96373	6.58791e-05	19.6141	5.2885	9.9203	1.67568	1.45949	1.73835	2.837	0.0193133	uncharacterized protein LOC9266774 [Oryza sativa Japonica Group]
gene-LOC107277973	1.94515	2.58318	0.736004	2.66206	3.00749	5.24631	-1.0521	0.0313352	0.111565	0.130479	0.252244	1.12144	0.747751	0.337344	-2.15836	0.0171597	uncharacterized protein LOC107277973 [Oryza sativa Japonica Group]
gene-LOC107277978	0.451825	0.286313	0.17458	1.27853	1.41478	0.120624	-1.62435	0.0511041	0.415182	0.414291	0.244465	1.91846	0.719202	0.898289	-1.71919	0.0238907	uncharacterized protein LOC107277978 [Oryza sativa Japonica Group]
gene-LOC9272245	4.10131	5.02387	5.71009	8.19936	12.1839	6.04263	-0.832918	0.0265306	3.77504	3.64407	4.38007	11.0622	6.30964	10.1835	-1.22364	0.00592384	uncharacterized protein LOC9272245 isoform X1 [Oryza sativa Japonica Group]
gene-LOC4331470	25.2473	25.1821	26.5761	11.2912	8.22843	7.14554	1.53001	5.54504e-05	24.3548	23.5033	21.6948	19	16.7171	17.375	0.389614	0.00153084	uncharacterized protein LOC4331470 isoform X1 [Oryza sativa Japonica Group]
gene-LOC4330704	351.42	360.715	372.034	33.9332	36.1978	29.7496	3.44024	1.97327e-07	383.623	336.604	392.298	62.0335	63.1547	74.6143	2.47719	1.70358e-05	photosynthetic NDH subunit of subcomplex B 4, chloroplastic [Oryza sativa Japonica Group]
gene-LOC4330700	5.23233	5.42223	3.06926	7.08564	7.41913	6.28661	-0.599303	0.0115778	2.12717	3.57422	3.8237	1.86656	1.41409	1.12255	1.11318	0.0101071	auxin efflux carrier component 1a [Oryza sativa Japonica Group]
gene-LOC4330702	9.10554	10.8497	10.4212	2.80572	3.25982	2.81959	1.77349	4.85523e-05	8.03199	10.4156	9.40095	19.6247	19.6083	19.9559	-1.08772	2.93263e-05	NEP1-interacting protein-like 2 isoform X1 [Oryza sativa Japonica Group]
gene-LOC4325478	69.2465	58.6526	55.0219	19.2783	34.5351	24.5135	1.22364	0.00121794	59.2264	57.377	57.3802	63.2064	70.9152	73.1671	-0.25269	0.00565559	60S ribosomal protein L26-1 [Oryza sativa Japonica Group]
gene-LOC4325471	21.1452	19.3127	15.4139	8.51885	12.5116	8.84208	0.9033	0.00375172	15.9516	17.3252	17.7025	37.411	44.543	39.7047	-1.25485	0.000101811	L-Ala-D/L-amino acid epimerase [Oryza sativa Japonica Group]
gene-LOC112936089	0.231335	0.298528	0.359352	0.03678	0.113936	0.043634	2.19388	0.00161542	0.306668	0.248222	0.221632	0.097599	0.229219	0.102873	0.853727	0.0202673	probable myosin-binding protein 4 isoform X1 [Oryza sativa Japonica Group]
gene-LOC4341438	58.0442	71.0313	78.2624	127.821	127.982	161.264	-1.0083	0.00128909	97.8939	102.791	94.7295	112.887	119.625	105.842	-0.195795	0.0090646	uncharacterized protein LOC4341438 [Oryza sativa Japonica Group]
gene-LOC4331350	24.9779	26.9959	18.1642	46.118	41.4789	43.4181	-0.901464	0.000616315	52.8822	50.5961	32.6575	31.5205	27.1708	42.6826	0.425361	0.0539509	uncharacterized protein LOC4331350 isoform X1 [Oryza sativa Japonica Group]
Oryza_sativa_newGene_664	6.65525	9.63258	10.4928	2.42692	1.49835	1.13646	2.40348	0.00102441	9.46269	7.59903	10.0863	4.48035	5.35494	5.04891	0.867065	0.00165685	Os04g0645800 [Oryza sativa Japonica Group]
gene-LOC9271125	6.561	6.2077	5.82144	0.510465	0.391222	0.324154	3.92269	3.12338e-06	4.25715	4.62833	5.06336	1.17005	1.17772	1.19369	1.97773	2.9667e-05	serine/threonine-protein kinase HT1 [Oryza sativa Japonica Group]
gene-LOC4349997	2.72776	2.40203	2.33585	4.2121	4.31072	3.15885	-0.64591	0.00557971	1.41742	1.49625	1.25702	4.61159	4.4136	4.99278	-1.74892	1.44921e-05	B3 domain-containing protein Os11g0197600 [Oryza sativa Japonica Group]
gene-LOC4324794	4.97597	3.26168	3.20318	1.4357	1.07463	1.11052	1.65979	0.00292679	1.96348	1.43264	1.99733	2.08618	1.00099	1.42689	0.256782	0.116677	putative UDP-rhamnose:rhamnosyltransferase 1 [Oryza sativa Japonica Group]
gene-LOC4324792	1.18378	1.12954	1.14418	1.9896	2.77427	2.35951	-1.04283	0.00144409	1.23782	1.41309	1.31627	2.02224	2.67986	2.19786	-0.798476	0.00213794	serine/threonine-protein kinase Nek5 isoform X2 [Oryza sativa Japonica Group]
Oryza_sativa_newGene_2041	3.75947	3.30198	4.3147	0.32112	0.246914	0.512767	3.39584	8.69652e-05	4.38433	3.30417	4.20664	0.834513	0.727033	1.29174	2.05967	0.000330339	hypothetical protein DAI22_03g315500 [Oryza sativa Japonica Group]
gene-LOC4324791	9.75001	1.08819	2.20949	46.1664	12.0626	28.216	-2.72799	0.0187031	1.4932	4.13084	6.09859	3.62364	2.69079	1.53406	0.57881	0.106934	NDR1/HIN1-like protein 10 [Oryza sativa Japonica Group]
gene-LOC4347843	21.3188	24.0929	27.3384	47.8702	38.6429	84.4098	-1.23232	0.0201984	20.1598	22.8821	25.8058	25.1142	24.7085	23.8244	-0.0972207	0.0983443	thioredoxin H2-2-like [Oryza sativa Japonica Group]
gene-LOC4324242	3.02937	4.32083	4.03533	0.40288	0.239002	0.048701	4.04324	0.000229338	3.45976	1.23381	3.35204	0.864974	1.09464	1.36514	1.27495	0.0250671	nuclear poly(A) polymerase 4 [Oryza sativa Japonica Group]
gene-LOC4324245	82.6951	80.5093	81.8254	230.267	183.671	267.241	-1.47508	0.000964129	69.3969	93.0428	83.6265	94.2825	116.611	85.3134	-0.267557	0.0555069	farnesyl pyrophosphate synthase [Oryza sativa Japonica Group]
gene-LOC4346460	77.016	79.5711	84.5753	212.885	234.26	250.074	-1.53161	3.97516e-05	99.3347	106.92	103.777	154.783	148.137	145.945	-0.533863	4.46562e-05	probable plastid-lipid-associated protein 2, chloroplastic [Oryza sativa Japonica Group]
gene-LOC4346463	37.7846	34.3172	39.7931	13.5629	13.3282	9.8789	1.60554	5.78355e-05	35.386	34.5312	31.9121	19.024	17.4074	17.2799	0.922856	4.32929e-05	PRA1 family protein H isoform X1 [Oryza sativa Japonica Group]
gene-LOC4347592	0.691147	0.362783	4.80944	29.8134	7.95407	54.2992	-3.97288	0.0249263	0	0	0.022122	5.96865	4.95711	6.01287	-9.58062	2.04721e-05	UDP-glycosyltransferase 79-like [Oryza sativa Japonica Group]
gene-LOC4350800	13.6511	12.2167	12.4638	6.95019	8.47081	9.06356	0.646661	0.000971643	14.9645	14.4937	12.557	3.03226	4.26169	2.89871	2.04338	6.06401e-05	uncharacterized protein LOC4350800 isoform X1 [Oryza sativa Japonica Group]
Oryza_sativa_newGene_2954	6.46758	6.39057	5.81886	3.211	2.18821	3.13772	1.12947	0.000238535	3.92736	4.24872	4.35118	1.42893	1.49523	1.63682	1.45766	1.19117e-05	Os09g0317600 [Oryza sativa Japonica Group]
gene-LOC4347339	12.9223	12.5169	12.8138	41.9992	41.7311	22.811	-1.47776	0.00577646	15.1761	15.6377	14.6667	37.5693	21.1406	23.0078	-0.8454	0.0202262	putative wall-associated receptor kinase-like 16 [Oryza sativa Japonica Group]
gene-LOC4347336	22.7456	16.1693	16.9689	9.332	6.59391	7.18361	1.27394	0.00202059	13.11	12.2843	15.0148	18.2355	18.3535	15.9208	-0.377904	0.00587544	peroxidase 17 [Oryza sativa Japonica Group]
gene-LOC4347333	40.9821	27.1417	25.1005	29.0231	49.2008	19.9347	-0.0744081	0.219284	15.7136	13.8875	13.3024	42.0736	37.0743	45.4316	-1.5379	0.000106396	homeobox-leucine zipper protein HOX4 [Oryza sativa Japonica Group]
Oryza_sativa_newGene_2959	2.00143	2.25101	1.249	0.491158	0.481804	0.549879	1.85304	0.00293936	1.50765	1.23085	1.37029	0.582482	0.493388	0.459346	1.42027	0.000154613	hypothetical protein EE612_027869 [Oryza sativa]
gene-LOC4343651	0.234316	0.231009	0.134736	0.079861	0.287622	0.21513	0.0425713	0.234239	0.774491	0.443095	0.846786	2.46783	2.20237	1.90209	-1.67069	0.000463542	protein-lysine methyltransferase METTL21D [Oryza sativa Japonica Group]
gene-LOC4343652	53.2697	55.4083	62.2346	46.3782	42.4545	52.5938	0.273207	0.017506	67.2316	63.6776	61.6038	164.947	152.09	166.93	-1.32995	9.8052e-06	chaperonin-like RbcX protein 2, chloroplastic [Oryza sativa Japonica Group]
gene-LOC4343653	5.31182	4.01595	4.62657	10.0092	9.71673	8.76524	-1.0298	0.000198874	3.34406	4.38524	3.63206	9.85228	7.52095	8.27189	-1.17455	0.000803858	zinc finger AN1 and C2H2 domain-containing stress-associated protein 16 [Oryza sativa Japonica Group]
gene-LOC4343654	0.727325	0.186357	0.281847	0.951397	1.51801	0.145885	-1.12933	0.0836066	0.103553	0.070858	0.254371	2.1424	1.14407	1.23866	-3.39964	0.00335532	L-type lectin-domain containing receptor kinase IX.1 isoform X1 [Oryza sativa Japonica Group]
gene-LOC4339426	19.4333	18.4609	17.7806	7.85947	8.85962	5.00938	1.35744	0.000205778	18.2097	17.06	15.0949	11.5228	11.671	11.541	0.536026	0.00115447	probable starch synthase 4, chloroplastic/amyloplastic isoform X1 [Oryza sativa Japonica Group]
gene-LOC4339424	0.249447	0.300226	0.144677	0.293749	0.491944	0.217506	-0.530873	0.0834381	0.117477	0.124829	0.235056	1.16209	0.457107	0.847179	-2.36924	0.00825223	uncharacterized protein LOC4339424 isoform X2 [Oryza sativa Japonica Group]
gene-LOC4341658	90.9857	56.4015	54.5579	75.3407	22.5974	38.9331	0.561145	0.082515	78.7668	36.8073	42.0947	26.8365	21.8243	20.629	1.18618	0.0229064	uncharacterized protein LOC4341658 [Oryza sativa Japonica Group]
gene-LOC4344026	13.3556	12.9225	10.7303	1.14843	1.27314	0.426037	3.70003	4.58144e-05	13.345	10.4373	12.5163	3.39414	2.87198	3.65762	1.87096	0.000150627	cytochrome P450 709B2 [Oryza sativa Japonica Group]
gene-LOC4344024	0.527752	0.408918	0.537615	5.80273	0.315965	3.31415	-2.67768	0.0424643	0	0	0.018946	0.184708	0	0.118536	-4.00051	0.039114	cytochrome P450 709B2 [Oryza sativa Japonica Group]
gene-LOC4344029	6.18797	7.50045	5.90992	2.92753	4.81815	2.83913	0.888738	0.00518006	6.66198	7.37494	5.90985	21.4324	22.8737	22.6353	-1.74674	3.52047e-06	H/ACA ribonucleoprotein complex subunit 4 [Oryza sativa Japonica Group]
gene-LOC4340309	6.20068	5.96237	5.81917	2.30077	2.63692	2.30344	1.31229	5.55878e-06	6.11184	5.32468	5.11372	3.50963	3.35668	4.15688	0.586309	0.00229376	uncharacterized protein LOC4340309 [Oryza sativa Japonica Group]
gene-LOC4340305	1.88612	1.64945	0.92197	2.5464	2.43052	2.86894	-0.815684	0.00596279	0.90825	0.992466	0.738662	2.33085	2.13649	2.12114	-1.31975	4.92809e-05	putative glycerol-3-phosphate transporter 5 [Oryza sativa Japonica Group]
gene-LOC4340300	5.25817	5.04721	5.34622	1.00167	1.57293	1.82626	1.83045	3.33177e-05	6.7914	5.59213	5.47167	3.5879	3.63226	3.41163	0.74796	0.00121325	protein NUCLEAR FUSION DEFECTIVE 4 [Oryza sativa Japonica Group]
gene-LOC4333102	15.0101	3.47456	3.18105	20.3459	19.1835	6.75931	-1.09525	0.0581109	2.33993	3.35778	3.46426	16.7863	7.45927	7.8569	-1.80896	0.0167967	uncharacterized protein LOC4333102 [Oryza sativa Japonica Group]
gene-LOC4333106	16.7142	12.029	13.5039	20.1993	20.4032	35.3858	-0.846925	0.0243155	15.7069	17.9367	15.7195	9.88077	10.5682	9.37604	0.726913	0.000336662	ACT domain-containing protein ACR4 [Oryza sativa Japonica Group]
gene-LOC4333105	15.0069	15.2458	15.3997	5.73056	5.45455	5.0792	1.48898	3.8484e-07	12.9769	10.2831	13.8184	6.77854	9.74695	8.99335	0.539013	0.0125409	HAP3-like transcriptional-activator [Oryza sativa Indica Group]
gene-LOC4336558	23.0872	22.7391	24.6374	5.29969	4.73077	5.12942	2.21662	1.75445e-06	24.5388	22.2937	25.058	19.2058	18.7716	19.5509	0.32153	0.00137251	uncharacterized protein LOC4336558 [Oryza sativa Japonica Group]
gene-LOC4336553	0.801425	1.11288	0.771567	0.591607	0.579763	0.44411	0.73343	0.00999032	0.772606	0.97999	0.953502	0.525859	0.442582	0.276238	1.12044	0.0019211	subtilisin-like protease SBT2.5 isoform X1 [Oryza sativa Japonica Group]
gene-LOC4345374	1.48092	1.8608	2.00921	0.478047	0.400201	0.769324	1.69945	0.000771378	1.36444	1.36532	1.2248	1.30731	1.71204	1.31377	-0.131893	0.105917	uncharacterized protein LOC4345374 [Oryza sativa Japonica Group]
gene-LOC4344970	0.310872	0.125914	0.259345	0.613682	0.687168	0.387693	-1.27835	0.00878079	0.204958	0.169082	0.213668	0.202454	0.33478	0.201421	-0.329801	0.0846482	glucan endo-1,3-beta-glucosidase 6 [Oryza sativa Japonica Group]
gene-LOC4344972	10.0102	9.14455	9.98736	17.8276	13.7032	23.4761	-0.916506	0.00971027	7.77018	7.78314	6.45376	11.2539	13.7787	10.4468	-0.689011	0.00372286	ethanolamine-phosphate cytidylyltransferase [Oryza sativa Japonica Group]
gene-LOC4349509	35.3889	42.2416	42.8384	6.08166	16.0307	1.56476	2.3471	0.000686536	78.2976	81.709	52.2316	2.62556	2.65888	3.5404	4.58797	0.00047305	plastidal glycolate/glycerate translocator 1, chloroplastic isoform X4 [Oryza sativa Japonica Group]
gene-LOC4349507	0.975991	1.60579	1.31342	0.261766	0.49848	0.043306	2.27723	0.00252453	2.75756	3.54705	2.2833	0.114103	0.060056	0.137277	4.7853	0.000429015	uncharacterized protein LOC4349507 [Oryza sativa Japonica Group]
Oryza_sativa_newGene_5730	6.14934	5.73508	7.14627	2.28785	2.56283	1.85773	1.50429	0.000229211	6.22089	6.56001	6.18689	5.1451	6.04561	6.49736	0.100775	0.0905056	expressed protein [Oryza sativa Japonica Group]
gene-LOC4339994	26.7988	27.2557	30.6236	14.9274	15.6356	12.7942	0.965718	0.000184359	26.5205	25.6287	23.6766	7.80046	9.13711	9.827	1.50236	2.29132e-05	SPX domain-containing membrane protein Os06g0129400 [Oryza sativa Japonica Group]
gene-LOC4351321	0.947543	1.05076	1.52003	2.60626	6.32048	5.96178	-2.08124	0.00847035	1.55953	2.77328	1.53056	3.43255	2.29335	3.71441	-0.687108	0.0291208	probable chalcone--flavonone isomerase 3 isoform X1 [Oryza sativa Japonica Group]
gene-LOC4339991	1.39611	0.599804	0.503655	1.49691	6.13906	0.378423	-1.68091	0.0903879	0.721064	0.567578	0.658551	5.59159	2.22585	2.5973	-2.41916	0.0142916	short-chain dehydrogenase TIC 32, chloroplastic isoform X1 [Oryza sativa Japonica Group]
gene-LOC4351328	1.72347	1.70727	2.08547	0.639858	0.81266	1.6225	0.843082	0.0169093	1.83545	1.61955	2.28812	0.503957	0.36256	0.188198	2.44498	0.000493664	probable WRKY transcription factor 70 [Oryza sativa Japonica Group]
gene-LOC4334958	26.0425	23.0243	17.5356	10.6349	9.5705	5.428	1.37755	0.002463	17.8417	13.6154	15.6532	8.73604	6.65803	6.77049	1.08779	0.000992622	amidase 1-like [Oryza sativa Japonica Group]
gene-LOC4350706	40.7697	72.478	72.536	30.1101	28.0049	18.4413	1.27903	0.00777742	96.3239	52.6928	86.18	80.3121	66.4774	63.1285	0.164041	0.146166	50S ribosomal protein 6, chloroplastic [Oryza sativa Japonica Group]
gene-LOC4335390	0	0	0.041259	0.908784	1.66969	0.164104	-6.05468	0.0267868	0	0	0	2.55389	0.825258	1.10181	NA	0.0123764	germin-like protein 8-14 [Oryza sativa Japonica Group]
gene-LOC4335391	0.069907	0.080452	0.098083	2.1624	3.02093	0.056389	-4.39851	0.0329724	0.104187	0.033037	0.081021	0.958311	0.962964	0.569872	-3.51279	0.00113931	L-type lectin-domain containing receptor kinase IX.1 [Oryza sativa Japonica Group]
gene-LOC4350705	2.68211	2.47808	2.53564	7.09655	8.2534	2.94511	-1.2493	0.0234043	3.17104	3.01368	2.76818	7.27972	5.07228	4.7038	-0.929837	0.00732345	disease resistance protein RGA5-like [Oryza sativa Japonica Group]
gene-LOC4342538	28.1663	21.0247	20.2687	13.0535	4.77401	8.94001	1.3757	0.00371101	13.3729	14.0221	12.5446	6.70199	5.38249	6.36613	1.11415	6.28897e-05	protein tesmin/TSO1-like CXC 2 [Oryza sativa Japonica Group]
gene-LOC4334043	5.99186	4.84201	5.77129	12.7898	15.6304	9.66116	-1.19746	0.00380994	6.47324	7.22104	6.26284	14.6584	13.6588	12.8381	-1.04417	7.50029e-05	uncharacterized protein LOC4334043 [Oryza sativa Japonica Group]
gene-LOC4334044	6.0444	5.7765	5.89321	4.58628	6.44625	3.98784	0.237979	0.073524	5.77075	6.87737	5.50821	17.8482	19.4153	15.6101	-1.54208	0.000152067	telomerase Cajal body protein 1 [Oryza sativa Japonica Group]
gene-LOC9272003	1.11671	1.08635	0.960074	0.367427	0.5857	0.334331	1.29683	0.000619492	0.720809	0.554971	0.756801	0.525364	0.526658	0.350241	0.535556	0.0174266	brassinosteroid LRR receptor kinase BRL3 [Oryza sativa Japonica Group]
gene-LOC4331674	35.967	31.6883	31.3546	88.0785	75.1665	84.1036	-1.3209	6.75525e-05	33.5338	32.3069	30.2444	59.3179	50.1738	45.8948	-0.693477	0.00208088	ABC transporter G family member 22 isoform X4 [Oryza sativa Japonica Group]
gene-LOC107277780	2.83852	3.11255	3.49923	0.977426	1.37699	1.34212	1.35419	0.000284178	2.76912	2.96999	2.35725	2.8748	3.15824	3.3927	-0.219331	0.0329197	pentatricopeptide repeat-containing protein At5g62370 [Oryza sativa Japonica Group]
gene-LOC107277781	0.852027	0.780776	1.17359	0.358278	0.262117	0.279422	1.64101	0.00173499	0.414838	0.503499	0.344184	0.067151	0.258463	0.115862	1.5159	0.00512847	uncharacterized protein LOC107277781 [Oryza sativa Japonica Group]
gene-LOC107277788	4.58777	3.30825	4.38529	0.498335	1.18359	0.962651	2.21535	0.000490276	4.48634	4.07056	4.80085	1.32109	1.03122	1.49615	1.79533	5.67789e-05	uncharacterized protein LOC107277788 [Oryza sativa Japonica Group]
gene-LOC107276784	2.33229	1.99751	2.19599	0.193343	0.643035	0.128665	2.75749	0.000150601	2.02574	2.02668	1.09598	1.0774	1.0483	1.2958	0.589498	0.0365514	uncharacterized protein LOC107276784 isoform X1 [Oryza sativa Japonica Group]
gene-LOC4328445	2.47196	2.17267	2.96762	5.14071	5.02787	3.62513	-0.857615	0.00470564	2.44898	3.15491	2.85523	1.79018	1.86434	1.80927	0.630602	0.00208123	uncharacterized protein LOC4328445 [Oryza sativa Japonica Group]
gene-LOC4327329	5.16387	5.71307	6.19988	2.39669	2.98804	2.16066	1.17837	0.000301204	6.05527	4.94421	5.23234	2.99501	2.57146	2.40615	1.0257	0.00046398	cytochrome P450 90D2 [Oryza sativa Japonica Group]
gene-LOC4327325	0	0	0.039792	0.503504	1.12832	0.234227	-5.55136	0.0208287	0	0	0	0.633978	0.829919	0.853369	NA	9.34972e-05	uncharacterized protein LOC4327325 [Oryza sativa Japonica Group]
gene-LOC4336948	41.6291	42.4603	53.625	17.8098	15.9427	20.9383	1.33231	0.000646939	52.4408	56.4783	52.9773	91.3217	103.612	96.4137	-0.847672	8.42846e-05	methionine aminopeptidase 1B, chloroplastic [Oryza sativa Japonica Group]
gene-LOC107281842	4.70424	3.29937	3.1615	12.8652	12.1243	6.87447	-1.51293	0.0060024	1.69509	1.49399	1.93128	2.16673	2.09621	1.6989	-0.219517	0.0548519	LEAF RUST 10 DISEASE-RESISTANCE LOCUS RECEPTOR-LIKE PROTEIN KINASE-like 2.1 isoform X3 [Oryza sativa Japonica Group]
gene-LOC9269814	2.72574	2.89138	2.43711	0.403977	0.317738	0.560877	2.65068	2.88661e-05	0.318341	0.317064	0.364436	0.334677	0.483822	0.202776	-0.0306008	0.233819	uncharacterized protein LOC9269814 [Oryza sativa Japonica Group]
gene-LOC9270091	0.895546	0.20624	0.671783	27.9153	10.9708	19.0252	-5.02912	0.00469164	1.60288	1.95545	7.40064	11.7279	4.90243	4.22162	-0.92807	0.0848982	uncharacterized protein LOC9270091 isoform X1 [Oryza sativa Japonica Group]
gene-LOC107278642	3.52416	0.942928	1.35736	4.67943	3.39557	7.60474	-1.42871	0.0226796	0.088028	0.537483	0.871193	1.91873	1.24585	1.06831	-1.49985	0.0142641	putative methyltransferase DDB_G0268948 [Oryza sativa Japonica Group]
gene-LOC4341418	37.7052	32.8949	36.6461	71.5349	67.2995	88.3272	-1.08279	0.000929894	45.9729	58.7164	67.4591	46.8002	51.8344	37.1521	0.342311	0.0462772	two-on-two hemoglobin-3 [Oryza sativa Japonica Group]
gene-LOC4341413	0.1248	0.103413	0.042529	0.724366	0.760137	0.845452	-3.10531	2.36869e-05	0.031143	0.17794	0.083826	0.373538	0.252175	0.229566	-1.54594	0.00974854	syntaxin-125 [Oryza sativa Japonica Group]
gene-LOC4341417	3.00371	2.44368	4.61991	19.8324	42.2183	6.57124	-2.76899	0.0336036	11.4204	24.4453	26.7465	39.836	33.6851	22.1391	-0.611474	0.0482737	submaxillary gland androgen-regulated protein 3A [Oryza sativa Japonica Group]
gene-LOC4324918	0.219552	0.289836	0.188913	1.24057	1.60795	0.407504	-2.22119	0.0187445	0.104589	0.253556	0.176124	0.90047	0.650165	1.15381	-2.33969	0.00220825	probably inactive leucine-rich repeat receptor-like protein kinase At5g48380 [Oryza sativa Japonica Group]
gene-LOC4324916	0.158879	0.26658	0.464647	0.635127	0.920762	0.816511	-1.4143	0.0039117	0.167412	0.305469	0.446429	0.466363	0.45524	0.530086	-0.659109	0.0254414	probable rhamnogalacturonase B [Oryza sativa Japonica Group]
gene-LOC4324911	5.91442	5.43889	5.91401	0.628255	1.06051	0.578164	2.92923	5.58375e-06	4.81534	3.79515	3.99592	1.86919	1.82794	2.00677	1.14413	0.000476521	hypothetical protein EE612_007305, partial [Oryza sativa]
gene-LOC4324913	0.129877	0.047476	0.068783	0.216023	0.464136	0.073934	-1.61529	0.0550774	0.156976	0.186099	0.074213	0.397112	0.393543	0.33447	-1.43097	0.000958367	TPR repeat-containing protein ZIP4 [Oryza sativa Japonica Group]
gene-LOC4326517	16.0449	17.2925	20.2483	3.67074	3.34747	4.96947	2.16029	0.000123539	22.1072	25.5104	21.8022	17.0033	18.5802	20.5761	0.305815	0.0121273	uncharacterized protein LOC4326517 [Oryza sativa Japonica Group]
gene-LOC4326518	0.88386	1.10301	0.294545	10.435	22.8831	7.58348	-4.16416	0.0130168	0.343643	1.50072	5.36269	29.1749	23.1569	18.5531	-3.298	0.000865762	glucan endo-1,3-beta-glucosidase, acidic isoform [Oryza sativa Japonica Group]
gene-LOC9268771	0.434116	0.120179	0.193153	3.78882	3.17539	5.91918	-4.1074	0.00210902	0.185526	0.193526	0.38716	3.72994	4.95908	5.0137	-4.16058	0.000131929	ethylene-responsive transcription factor ERF054 [Oryza sativa Japonica Group]
Oryza_sativa_newGene_1445	4.6726	3.33945	3.45161	10.2846	13.4292	5.36003	-1.34266	0.017432	4.33017	4.13602	3.98377	9.90484	6.45046	6.3635	-0.867745	0.0107647	unnamed protein product [Oryza sativa Japonica Group]
gene-LOC4342338	1.6837	0.842913	0.895394	3.57259	3.46399	1.15343	-1.25902	0.0323867	0.571307	0.690299	0.742103	1.86017	1.39744	1.3638	-1.20566	0.00163371	L-type lectin-domain containing receptor kinase IV.2 [Oryza sativa Japonica Group]
gene-LOC4342331	2.29585	1.82758	1.67441	7.40781	6.91017	2.24492	-1.51437	0.0239976	2.07224	1.48029	1.33128	3.89896	2.79761	2.83394	-0.964547	0.00552088	uncharacterized protein LOC4342331 [Oryza sativa Japonica Group]
gene-LOC4342332	0.351383	0.459328	0.337772	17.6974	26.6844	2.46	-5.34999	0.0243788	0.270506	0.474937	0.286162	4.73932	2.59201	1.97004	-3.17255	0.00765369	L-type lectin-domain containing receptor kinase IV.1 [Oryza sativa Japonica Group]
gene-LOC4342336	0.636672	0.791516	0.63378	0.467003	1.19488	0.494419	-0.064536	0.225903	0.305745	0.574453	0.629082	1.33861	1.16519	1.19473	-1.29309	0.000749322	EPIDERMAL PATTERNING FACTOR-like protein 2 [Oryza sativa Japonica Group]
gene-LOC4323909	9.26156	8.95364	10.3421	53.1062	37.2394	48.0949	-2.27734	0.000366087	9.80111	10.3178	9.73929	16.5677	13.5418	14.3137	-0.573187	0.00158248	uncharacterized protein LOC4323909 [Oryza sativa Japonica Group]
gene-LOC4350305	0.967969	0.974291	0.738676	1.09339	1.53897	1.05128	-0.458396	0.0318697	0.790283	0.940519	0.747528	2.75311	2.15083	2.45625	-1.57038	0.000223048	uncharacterized protein LOC4350305 [Oryza sativa Japonica Group]
gene-LOC4333506	7.36382	10.055	14.0265	2.23708	1.54281	2.15682	2.40511	0.0030015	15.2396	13.6738	15.7252	6.30301	7.46663	6.91532	1.10971	8.62839e-05	uncharacterized protein LOC4333506 [Oryza sativa Japonica Group]
gene-LOC4342806	5.82604	5.71612	5.06696	4.94963	7.09554	3.98778	0.0509359	0.21236	4.43345	5.77468	5.18567	11.7312	11.4395	10.8414	-1.1437	4.6812e-05	protein RETICULATA-RELATED 1, chloroplastic [Oryza sativa Japonica Group]
gene-LOC4342804	0.63922	0.549344	0.530352	0.202871	0.187005	0.113918	1.77059	0.000182335	0.522614	0.476277	0.596188	0.891283	0.661475	0.65879	-0.471429	0.0180122	pentatricopeptide repeat-containing protein At4g21065 [Oryza sativa Japonica Group]
gene-LOC4339385	1.60092	1.04572	1.06352	7.59394	5.6092	6.42683	-2.4035	0.000231436	1.59093	1.46575	2.05425	5.43068	2.97399	3.33766	-1.20006	0.0120581	uncharacterized protein LOC4339385 [Oryza sativa Japonica Group]
Oryza_sativa_newGene_3102	9.20673	14.548	15.058	6.16981	4.4892	4.01873	1.4029	0.00383928	13.4898	15.6518	17.1253	16.6517	18.667	17.9359	-0.202927	0.0315746	hypothetical protein OsJ_06434 [Oryza sativa Japonica Group]
gene-LOC4342317	0.200764	0.269413	0.050489	1.87462	6.32899	2.14266	-4.31261	0.0214625	0.09999	0.143842	0.360703	4.04314	5.05797	1.7548	-4.16651	0.00630265	pathogenesis-related protein PRB1-3 [Oryza sativa Japonica Group]
gene-LOC4352215	23.454	23.4598	25.9472	13.9056	11.2341	18.4684	0.740551	0.00316902	27.7938	33.9204	29.9924	13.2282	13.6648	12.2533	1.22815	0.000169748	light-harvesting complex-like protein OHP1, chloroplastic [Oryza sativa Japonica Group]
gene-LOC4352218	7.94085	7.00903	6.60954	4.58622	6.61207	4.67505	0.441713	0.0173775	6.40026	7.4864	6.37972	15.1306	14.6874	15.7952	-1.17036	1.62057e-05	DEAD-box ATP-dependent RNA helicase 28 [Oryza sativa Japonica Group]
gene-LOC4341753	4.84451	4.93714	3.65048	10.4064	7.21888	6.84585	-0.865391	0.00943525	3.34264	2.79869	2.26456	4.97142	3.91084	4.31173	-0.65041	0.00550023	bZIP transcription factor RISBZ5 [Oryza sativa Japonica Group]
gene-LOC4333719	283.491	290.941	272.51	6.99998	8.67763	3.16219	5.49041	2.52778e-07	304.147	303.356	277.813	300.414	300.953	333.479	-0.0785381	0.0754593	phosphomethylpyrimidine synthase, chloroplastic [Oryza sativa Japonica Group]
gene-LOC4345121	2.30173	2.47328	3.63549	0.436976	0.376657	0.398613	2.79451	0.00115387	2.58612	2.80459	2.81099	0.576955	0.612702	0.785231	2.05415	7.3354e-06	leucine-rich repeat receptor protein kinase EMS1 [Oryza sativa Japonica Group]
gene-LOC4336290	0.200778	0.286042	0.20889	0.535844	0.515082	0.415986	-1.07622	0.00124652	0.250851	0.153267	0.207077	1.31194	0.73586	1.16535	-2.39428	0.00193746	VAN3-binding protein [Oryza sativa Japonica Group]
gene-LOC4336292	19.7216	19.705	21.5058	34.0507	48.9575	27.5596	-0.859648	0.0150051	21.6771	26.9737	27.3586	34.2762	27.1392	30.5734	-0.275282	0.0314081	PREDICTED: cytochrome c oxidase subunit 6b-2-like [Oryza brachyantha]
gene-LOC4348060	7.71315	7.99788	7.32256	15.5865	19.2374	12.4502	-1.03731	0.00371413	8.79538	10.8493	8.40071	16.3736	15.5346	12.6736	-0.668692	0.00379281	caffeoylshikimate esterase [Oryza sativa Japonica Group]
gene-LOC4335922	28.2452	31.5346	24.3025	44.3758	40.5971	18.545	-0.300005	0.119936	23.9434	23.6098	22.8012	10.2132	7.87115	8.89618	1.38272	1.11251e-05	uncharacterized protein LOC4335922 [Oryza sativa Japonica Group]
gene-LOC4335920	12.7983	14.2783	13.7287	4.29531	6.57907	2.74248	1.58336	0.000405307	18.3287	23.8049	23.7661	11.3603	9.92997	9.92001	1.07825	0.000887611	glycolipid transfer protein 3 [Oryza sativa Japonica Group]
gene-LOC4335925	0.081005	0.054585	0.056521	0.279051	0.336991	0.267004	-2.20055	0.000144913	0.015121	0.046785	0	0.228769	0.140128	0.199658	-3.19915	0.00115262	serine/threonine-protein kinase-like protein CCR4 [Oryza sativa Japonica Group]
gene-LOC4335924	17.524	16.305	16.8095	29.2436	26.2856	33.5846	-0.815415	0.000989734	19.3729	18.7658	17.7987	22.0339	24.9092	27.7584	-0.417324	0.00545614	uncharacterized protein LOC4335924 isoform X2 [Oryza sativa Japonica Group]
gene-LOC4332049	1.63461	1.43347	1.88851	0.908267	1.3534	0.499245	0.844203	0.0147337	1.5046	2.01992	2.13806	4.70544	4.23289	4.11755	-1.20517	0.000185671	mitochondrial substrate carrier family protein E [Oryza sativa Japonica Group]
gene-LOC4336743	12.1831	10.0771	9.8275	4.503	3.79087	4.00077	1.38399	0.000262857	7.4053	6.65663	6.55132	4.54289	3.67039	5.57797	0.579819	0.00517582	rho GTPase-activating protein 5 [Oryza sativa Japonica Group]
gene-LOC4336740	3.40372	4.34993	4.1737	11.903	13.7701	10.5841	-1.60399	0.000278465	3.96465	4.8791	5.47489	7.48898	8.89835	8.04319	-0.77079	0.00123965	polyprenol reductase 1 [Oryza sativa Japonica Group]
gene-LOC4332042	19.6345	13.9684	12.4699	15.6386	21.5259	10.9858	-0.063629	0.215616	9.92149	11.6993	10.6759	38.8266	30.1218	25.6615	-1.55061	0.0014953	hypothetical protein OsJ_09896 [Oryza sativa Japonica Group]
gene-LOC4328223	1.79118	1.71073	2.35601	11.0757	18.2589	6.83743	-2.62642	0.00973596	3.13109	4.29532	3.13125	12.3936	8.91472	8.98811	-1.52086	0.00139382	mitogen-activated protein kinase 13 isoform X3 [Oryza sativa Japonica Group]
gene-LOC4328220	13.285	11.4074	18.3785	13.859	12.8189	22.0421	-0.177798	0.156766	19.1739	23.3354	19.1313	4.12356	3.94295	3.81557	2.37509	7.2084e-05	L-aspartate oxidase, chloroplastic isoform X1 [Oryza sativa Japonica Group]
gene-LOC4328229	9.07758	10.5495	11.7646	18.4924	21.1921	22.8333	-0.993883	0.000551795	21.3832	24.4775	20.3472	24.5335	24.1613	20.3691	-0.060929	0.157101	hypothetical protein OsI_05763 [Oryza sativa Indica Group]
gene-LOC4342473	11.7368	12.1475	12.4706	3.67185	4.9759	4.64708	1.45128	1.6541e-05	14.4673	14.7026	14.8005	11.3387	8.18288	11.1218	0.520956	0.00305234	uncharacterized protein LOC4342473 [Oryza sativa Japonica Group]
gene-LOC4342470	1.17257	1.38758	0.930157	0	0.14078	0.070543	4.04583	0.000346057	1.04613	0.888487	0.636485	1.09515	0.913746	0.730759	-0.0916053	0.185434	pentatricopeptide repeat-containing protein At3g62890 [Oryza sativa Japonica Group]
gene-LOC4349339	1.30703	1.50929	0.896411	0.720114	0.571818	0.607586	0.966849	0.00781576	1.66104	1.57396	2.34808	0.685863	0.498542	0.313619	1.898	0.00175424	protein NRT1/ PTR FAMILY 6.3 [Oryza sativa Japonica Group]
gene-LOC4349333	1.10226	0.772103	0.881713	2.38208	2.12166	2.16007	-1.27373	0.000125602	0.685893	0.800473	0.615598	0.67334	1.03593	0.85424	-0.286385	0.0653312	hypothetical protein OsI_34594 [Oryza sativa Indica Group]
gene-LOC4335218	6.30647	3.22141	2.36685	18.0791	30.6057	3.32951	-2.12859	0.0421962	3.83113	3.39254	3.79892	21.6902	12.6082	14.1318	-2.13545	0.00284472	uncharacterized protein LOC4335218 [Oryza sativa Japonica Group]
gene-LOC4335211	3.17392	3.63829	3.31638	2.65729	3.54536	1.51238	0.39269	0.0634633	4.32174	4.23019	4.38774	20.8998	19.4509	20.3761	-2.23053	7.64047e-07	Werner Syndrome-like exonuclease [Oryza sativa Japonica Group]
gene-LOC4335210	8.13989	7.60274	8.6635	16.3364	14.7701	20.6742	-1.08517	0.00175612	8.35954	10.1766	9.85994	15.2257	16.8197	15.3878	-0.740209	0.000274677	glycerol-3-phosphate dehydrogenase SDP6, mitochondrial [Oryza sativa Japonica Group]
gene-LOC4325229	20.1452	21.4911	20.0747	11.6788	12.216	13.388	0.727018	7.10493e-05	21.0684	20.5769	20.7889	9.46364	9.15238	10.7553	1.08793	6.83265e-06	replication protein A 70 kDa DNA-binding subunit D [Oryza sativa Japonica Group]
gene-LOC4329572	2.50583	1.95205	2.34098	16.0903	16.6389	12.6726	-2.73938	0.000126202	0.925799	1.89633	1.55079	8.25753	8.49646	5.54188	-2.35011	0.000947534	uncharacterized protein LOC4329572 [Oryza sativa Japonica Group]
gene-LOC4329578	465.08	512.295	551.191	202.58	195.503	191.449	1.37454	5.95271e-05	558.974	505.875	559.869	344.149	360.657	388.273	0.571793	0.00032284	2-Cys peroxiredoxin BAS1, chloroplastic [Oryza sativa Japonica Group]
gene-LOC4329683	0.057452	0.079953	0.090887	0.10591	0.162427	0.058293	-0.516777	0.0897675	0.161965	0.057283	0.069605	0.395748	0.542058	0.378257	-2.18782	0.00127808	probable serine/threonine-protein kinase At1g54610 [Oryza sativa Japonica Group]
gene-LOC4331821	2.80841	2.50092	2.71555	0.59034	1.06483	0.545674	1.86642	0.000127755	1.90544	2.8091	2.03587	6.36705	7.08932	8.06834	-1.67295	0.000243335	tubulin--tyrosine ligase-like protein 12 isoform X1 [Oryza sativa Japonica Group]
gene-LOC4330195	8.85986	8.69228	7.84164	16.5977	15.9888	20.1095	-1.05322	0.000583865	9.99166	10.5346	9.41781	14.4354	14.1644	12.4942	-0.456655	0.00141572	cationic amino acid transporter 9, chloroplastic [Oryza sativa Japonica Group]
gene-LOC4330191	0.558213	0.659068	0.153562	0.881078	1.2496	1.51811	-1.41236	0.00859422	0.229865	0.137368	0.061063	0.786496	0.702457	0.625841	-2.30384	0.000281312	ethylene-responsive transcription factor 5 [Oryza sativa Japonica Group]
gene-LOC4326757	15.9139	17.8482	20.119	176.374	265.755	407.074	-3.97826	0.00421548	90.7309	98.9116	74.0006	148.08	158.899	96.5135	-0.613955	0.0215893	high molecular mass early light-inducible protein HV58, chloroplastic [Oryza sativa Japonica Group]
gene-LOC9268179	0.360148	0.319107	0.32224	0.25447	0.18111	0.435426	0.201401	0.150257	0.24709	0.320645	0.307701	2.53054	1.44018	3.36164	-3.0662	0.0045162	LOW QUALITY PROTEIN: putative receptor-like protein kinase At3g47110 [Oryza sativa Japonica Group]
gene-LOC9267040	27.0991	24.1634	24.9415	55.2318	55.6557	58.4917	-1.15232	5.26282e-06	33.4994	37.186	34.7439	38.4639	29.6065	31.7338	0.0791046	0.137653	dehydrogenase/reductase SDR family member 12 [Oryza sativa Japonica Group]
gene-LOC4328761	2.66948	7.34013	5.79944	14.253	25.8069	7.44513	-1.58733	0.0321999	4.07581	6.99243	4.78522	3.51381	2.66904	2.91711	0.800866	0.0173302	cytochrome P450 711A1 [Oryza sativa Japonica Group]
gene-LOC4327482	16.3136	14.8371	14.864	11.3043	13.9134	13.1846	0.2609	0.0126435	15.2777	13.7395	14.3017	32.6972	34.5468	34.4104	-1.2306	3.21289e-06	zinc finger protein VAR3, chloroplastic [Oryza sativa Japonica Group]
gene-LOC4327480	9.59933	9.17586	9.36819	18.7147	23.5721	15.9707	-1.04965	0.00268522	9.29214	12.3603	10.7212	18.582	18.1483	15.8348	-0.699287	0.00135666	NADH--cytochrome b5 reductase 1 [Oryza sativa Japonica Group]
gene-LOC4327485	4.56716	1.12513	1.58553	11.0593	4.3946	9.00587	-1.74883	0.0158373	1.22889	1.30696	2.0799	1.93043	1.34296	1.11072	0.0742804	0.210707	NAC domain-containing protein 68 [Oryza sativa Japonica Group]
gene-LOC4327489	6.87004	6.02788	6.84865	14.8166	8.02	27.5517	-1.35149	0.0373274	5.57472	5.02414	5.87877	3.29811	3.06097	3.44094	0.749652	0.000310277	calcium uniporter protein 6, mitochondrial [Oryza sativa Japonica Group]
gene-LOC4327520	21.8726	23.9809	25.6104	40.8125	40.8623	48.3156	-0.863118	0.000498446	28.5079	30.5148	30.3606	31.4185	32.1102	30.287	-0.0698241	0.0379365	uncharacterized protein LOC4327520 [Oryza sativa Japonica Group]
gene-LOC4327159	40.4335	36.7107	37.7375	22.1127	24.6485	28.3263	0.613506	0.000829035	40.2358	42.6607	39.7184	13.5878	12.3649	13.3309	1.64213	2.30824e-06	uncharacterized protein LOC4327159 isoform X1 [Oryza sativa Japonica Group]
gene-LOC4340648	7.53291	2.51622	2.41154	17.8074	7.39972	17.4379	-1.775	0.0143328	0.798076	1.06175	1.53491	7.62451	2.47746	3.00052	-1.94847	0.0303331	U-box domain-containing protein 21 [Oryza sativa Japonica Group]
gene-LOC4347142	825.009	851.159	751.727	161.505	192.665	84.3647	2.46894	2.78336e-05	451.228	457.887	456.862	165.707	129.001	143.886	1.63897	2.26475e-06	ethylene-responsive transcription factor 1-like [Oryza sativa Japonica Group]
gene-LOC4342386	40.2761	48.051	43.6402	2.66853	2.49583	3.71011	3.89438	1.40834e-05	60.8316	48.1915	44.9876	9.26078	8.45341	9.04136	2.52512	0.00023408	cadmium-induced protein AS8 [Oryza sativa Japonica Group]
gene-LOC4342381	86.366	72.6017	76.7486	194.905	162.637	403.795	-1.69148	0.020403	44.0046	62.7354	60.2576	486.136	746.521	499.384	-3.37457	0.000888442	uncharacterized oxidoreductase At1g06690, chloroplastic [Oryza sativa Japonica Group]
gene-LOC4342382	73.1655	92.0161	116.026	211.03	193.722	284.572	-1.29355	0.00278542	150.675	177.238	164.858	222.501	215.578	213.671	-0.403399	0.000714874	uncharacterized oxidoreductase At1g06690, chloroplastic [Oryza sativa Japonica Group]
gene-LOC4352055	0.913675	1.00843	0.905504	0.285198	0.651678	0.578544	0.899864	0.00500212	0.706541	1.25717	1.04503	0.392285	0.366675	0.451218	1.31394	0.00523494	uncharacterized protein LOC4352055 isoform X1 [Oryza sativa Japonica Group]
gene-LOC4341595	47.625	48.7444	55.2416	91.7199	86.6081	107.969	-0.917137	0.00070574	71.7949	87.7651	75.6392	82.3933	76.7456	81.7	-0.0341852	0.183153	nudix hydrolase 2 isoform X1 [Oryza sativa Japonica Group]
Oryza_sativa_newGene_1870	0.198244	0.111584	0.051476	1.87415	1.55039	2.25411	-3.97426	0.000259055	0	0.141324	0.232617	1.76133	0.684332	0.889143	-3.15672	0.0107236	hypothetical protein OsI_24720 [Oryza sativa Indica Group]
Oryza_sativa_newGene_1879	1.06901	0.843426	0.880585	3.28653	4.35028	1.70305	-1.74157	0.0118859	0.643269	0.883426	0.787208	4.01166	2.13648	2.93703	-1.97318	0.00365016	hypothetical protein OsJ_22971 [Oryza sativa Japonica Group]
gene-LOC112937622	0.474231	1.92631	2.15125	4.56382	13.7338	1.55778	-2.12502	0.0600036	1.04439	2.25968	2.66387	5.64711	3.43108	4.36265	-1.17132	0.00913655	uncharacterized protein LOC112937622 [Oryza sativa Japonica Group]
gene-LOC4348269	29.5835	31.097	30.3223	55.4896	59.6586	53.1994	-0.887461	4.63794e-05	24.8802	28.1566	28.5129	45.0012	46.4599	39.2643	-0.680788	0.000680879	ubiquitin-fold modifier-conjugating enzyme 1 [Oryza sativa Japonica Group]
gene-LOC4352583	12.4563	10.8506	11.5774	6.24834	12.5139	5.86769	0.502166	0.0489766	11.4979	12.7561	14.7906	30.7608	31.0254	34.6931	-1.3051	6.83243e-05	mitochondrial import inner membrane translocase subunit Tim9 [Oryza sativa Japonica Group]
Oryza_sativa_newGene_1254	1.99766	1.75743	1.89621	0.237042	0.673836	0.535322	1.96631	0.000166572	1.511	1.00521	1.70563	2.25914	2.38123	2.50436	-0.75901	0.0028771	Os06g0117200 [Oryza sativa Japonica Group]
gene-LOC112936571	1.55952	2.02933	1.93743	0.329061	0.186533	0.143344	3.0681	0.000115697	2.33813	1.92392	2.57028	0.638078	0.434405	0.744968	1.91046	0.000336358	uncharacterized protein LOC112936571 [Oryza sativa Japonica Group]
gene-LOC112936576	1.99517	1.51343	1.56082	0.272295	0.86726	0.594857	1.54737	0.00212194	1.68519	1.4949	1.55103	1.79962	1.7023	2.47792	-0.337925	0.0429431	dynein assembly factor 3, axonemal homolog [Oryza sativa Japonica Group]
gene-LOC107281072	0.072254	0.052677	0.030919	10.6029	8.54164	5.69212	-7.31617	0.00111371	0.038645	0.088571	0	2.27361	2.74912	1.39665	-5.65708	0.00153853	uncharacterized protein LOC107281072 [Oryza sativa Japonica Group]
gene-LOC4333924	0.126893	0.0815	0.365216	0.797721	1.6803	1.43677	-2.77079	0.00398717	0.2682	0.565792	0.663239	0.874184	0.909625	1.14544	-0.968235	0.0077282	65-kDa microtubule-associated protein 6 [Oryza sativa Japonica Group]
gene-LOC4334501	1.90738	1.74681	2.38406	0.536198	1.05158	0.622578	1.44985	0.00171689	1.77397	2.03264	1.69932	2.66318	2.12552	2.95481	-0.492003	0.0117701	uncharacterized protein LOC4334501 isoform X1 [Oryza sativa Japonica Group]
gene-LOC4334507	0.986252	0.815509	1.35694	0.216047	0.485552	0.341185	1.59889	0.00414333	0.757038	0.809222	0.546701	0.879212	0.957516	0.847732	-0.345366	0.0231829	uncharacterized protein LOC4334507 [Oryza sativa Japonica Group]
Oryza_sativa_newGene_4758	15.9277	16.3675	16.1507	3.25195	3.29319	3.56231	2.26096	3.67903e-08	16.2847	16.2057	16.6101	5.54824	4.32703	4.7524	1.74704	1.75646e-06	hypothetical protein DAI22_01g494801 [Oryza sativa Japonica Group]
gene-LOC4349132	9.05285	8.29369	8.41224	16.1401	13.8446	17.89	-0.894202	0.000876025	8.96796	8.02691	8.72309	8.52078	6.08475	7.01987	0.250049	0.0371236	AAA-ATPase At2g46620 [Oryza sativa Japonica Group]
gene-LOC4345453	3.11005	5.33539	5.03807	6.80366	5.87533	12.3651	-0.893273	0.0366376	8.17362	5.12568	5.32506	2.30469	2.99194	2.75073	1.2106	0.00617466	uncharacterized protein LOC4345453 [Oryza sativa Japonica Group]
gene-LOC4345456	28.6732	6.69985	5.54025	73.0834	49.2021	41.1466	-1.99805	0.00713943	5.33617	7.19368	13.5492	28.3908	15.4345	17.8721	-1.24232	0.0161303	probable WRKY transcription factor 54 [Oryza sativa Japonica Group]
gene-LOC4342103	0.10383	0.110277	0.104999	0.151987	0.248578	0.22293	-0.966342	0.00620082	0.252435	0.17188	0.189871	0.287205	0.243877	0.303939	-0.443137	0.0179581	serine/threonine-protein kinase ATR isoform X1 [Oryza sativa Japonica Group]
gene-LOC4342100	64.7428	85.3031	87.5879	207.703	234.329	224.495	-1.48793	4.43543e-05	104.234	94.153	102.442	108.116	108.904	92.4727	-0.0409603	0.166231	hypothetical protein OsI_24501 [Oryza sativa Indica Group]
gene-LOC4342109	2.0005	2.43047	1.69422	3.86956	4.47298	2.82088	-0.865952	0.0083678	0.906731	0.863418	0.808887	3.01545	2.56155	2.64699	-1.67301	4.69986e-05	expansin-like A4 isoform X2 [Oryza sativa Japonica Group]
gene-LOC4343852	14.742	11.1134	5.95805	43.6182	73.1969	43.6303	-2.33437	0.00339315	11.6335	6.19751	8.42217	55.4766	49.8667	48.8989	-2.55463	1.9799e-05	protein EGG APPARATUS-1 [Oryza sativa Japonica Group]
gene-LOC4343853	1.02328	1.37273	1.00622	1.78205	2.07054	3.38671	-1.08937	0.0163878	1.11731	0.761817	1.13547	1.7097	1.87277	1.80994	-0.838967	0.000930188	cytosolic sulfotransferase 12 [Oryza sativa Japonica Group]
gene-LOC4346379	10.701	7.55933	7.27947	17.0944	17.398	42.7565	-1.59677	0.0286922	4.61227	5.01856	6.38847	7.43487	7.35731	6.82898	-0.432633	0.00765562	transcription factor MYB44 [Oryza sativa Japonica Group]
Oryza_sativa_newGene_5408	2.04393	3.15165	2.81724	1.02999	0.851299	0.846227	1.55472	0.00154059	2.89621	2.1813	2.72505	2.79802	2.36316	2.593	0.00897313	0.237889	unknown protein [Oryza sativa Japonica Group]
gene-LOC4347429	10.4302	9.97091	12.2858	3.46968	3.73148	4.37366	1.49772	0.000186098	11.524	10.4007	10.1404	8.64479	10.681	9.19039	0.169221	0.0465228	hypothetical protein OsJ_29825 [Oryza sativa Japonica Group]
gene-LOC4347426	0.386551	0.214429	0.210815	0.532288	0.382116	0.592572	-0.892469	0.0132974	0.286537	0.259785	0.378711	1.0518	0.962639	1.06774	-1.73637	3.05001e-05	uncharacterized protein LOC4347426 isoform X1 [Oryza sativa Japonica Group]
gene-LOC4347423	76.7796	23.9662	28.0523	131.948	59.4062	98.8646	-1.17203	0.0291964	25.3875	19.234	20.3936	37.6601	31.4445	29.4111	-0.599579	0.00578285	zinc finger A20 and AN1 domain-containing stress-associated protein 1 [Oryza sativa Japonica Group]
gene-LOC4347422	156.229	138.014	134.379	46.1458	84.7639	46.7722	1.27041	0.00110601	139.1	138.969	159.431	219.58	226.872	225.627	-0.619347	9.99239e-05	60S ribosomal protein L9 [Oryza sativa Japonica Group]
gene-LOC4330975	8.0387	2.62158	2.00709	8.69715	2.16682	3.72668	-0.203927	0.20674	2.54881	2.12593	3.49297	0.839804	0.622469	0.791953	1.8573	0.00213936	UDP-glucuronate 4-epimerase 1 [Oryza sativa Japonica Group]
gene-LOC4330971	17.5273	20.9582	19.8423	22.4912	14.7527	18.422	0.0673887	0.183957	26.7605	24.578	27.8223	12.7339	13.8289	12.5614	1.01673	5.19898e-05	probable alpha,alpha-trehalose-phosphate synthase [UDP-forming] 9 [Oryza sativa Japonica Group]
gene-LOC4344199	0.675088	0.817078	0.684741	1.76808	1.89311	1.90044	-1.35323	1.40985e-05	0.912111	0.675758	0.713825	1.69329	1.94434	2.01217	-1.2955	0.000195347	momilactone A synthase-like [Oryza sativa Japonica Group]
gene-LOC4332745	146.826	146.299	144.143	43.492	37.5371	39.3867	1.86049	1.70977e-07	114.638	91.5408	147.883	160.552	164.591	193.343	-0.550302	0.0117863	photosystem II repair protein PSB27-H1, chloroplastic [Oryza sativa Japonica Group]
gene-LOC4332742	5.68697	5.58579	4.63576	2.71233	3.50475	3.17379	0.76047	0.00147137	5.64234	5.27677	4.82554	11.4479	11.1505	12.6931	-1.16446	6.20747e-05	ribosome biogenesis protein bms1 [Oryza sativa Japonica Group]
gene-LOC4332740	1.65001	1.13368	0.625993	0.13541	0.241685	0.293501	2.34612	0.00949735	0.245939	0.561865	0.820993	0.290922	0.29507	0.320337	0.8457	0.0554177	probable inactive receptor kinase At5g58300 [Oryza sativa Japonica Group]
gene-LOC4344442	6.59276	7.01278	6.58848	13.0043	17.3941	13.1592	-1.10899	0.0014331	7.25463	8.76874	7.79556	11.8078	10.6355	10.3869	-0.462915	0.00212908	UDP-galactose transporter 1 [Oryza sativa Japonica Group]
gene-LOC9266089	7.49429	8.27487	8.78492	14.8215	12.1856	23.5506	-1.04197	0.0165334	7.67431	10.3511	8.37728	23.3628	25.0794	23.9364	-1.45488	2.13101e-05	alpha,alpha-trehalose-phosphate synthase [UDP-forming] 1 [Oryza sativa Japonica Group]
gene-LOC107280560	0.514019	0.493572	0.32233	1.93742	1.33642	3.08741	-2.25797	0.00790156	0	0	0	0.385632	0.213795	0	NA	0.0369301	uncharacterized protein LOC107280560 [Oryza sativa Japonica Group]
gene-LOC4333528	20.2329	23.6384	22.0563	7.79832	6.98843	7.87417	1.54067	3.68619e-05	18.9948	22.475	21.3092	1.44066	1.81128	1.43894	3.74235	1.17966e-05	organic cation/carnitine transporter 7 [Oryza sativa Japonica Group]
gene-LOC4348747	2.56851	1.03155	1.24711	12.287	7.00862	6.05134	-2.3866	0.00668887	1.2409	1.43798	1.22966	5.83964	2.90266	3.37506	-1.63238	0.0100162	zinc finger protein 526 [Oryza sativa Japonica Group]
gene-LOC4348743	30.4858	34.5558	32.8426	2.03998	3.58132	1.56248	3.76826	5.50894e-06	32.109	30.2724	29.8685	24.3524	27.5712	25.6734	0.249546	0.00340507	E3 ubiquitin-protein ligase AIRP2 isoform X2 [Oryza sativa Japonica Group]
gene-LOC4348741	36.0322	14.5279	16.5227	83.6074	39.2941	71.3193	-1.53368	0.0116293	15.3759	13.0112	16.0436	55.6434	37.5931	30.5848	-1.47863	0.00611935	probable inorganic phosphate transporter 1-8 [Oryza sativa Japonica Group]
gene-LOC9270933	1.68014	2.76489	3.18533	2.29158	1.98206	3.88031	-0.0957496	0.206251	3.72744	4.59974	3.74369	0.988954	0.96917	0.959316	2.04876	0.000112662	E3 ubiquitin-protein ligase EL5-like isoform X1 [Oryza sativa Japonica Group]
gene-LOC4345711	2.63018	2.74123	2.32731	1.92819	2.53902	2.85195	0.0729409	0.173277	2.18212	2.58943	2.02359	7.01907	6.03344	6.29322	-1.50944	6.24321e-05	protein ecdysoneless homolog [Oryza sativa Japonica Group]
gene-LOC4336462	3.18942	2.56597	2.41925	7.83566	7.97908	13.0506	-1.82011	0.00408607	3.25059	2.98682	2.36354	6.74169	6.08382	7.69198	-1.25429	0.00044154	mitochondrial intermembrane space import and assembly protein 40 homolog [Oryza sativa Japonica Group]
gene-LOC4336460	11.871	9.8077	9.11193	34.1689	37.397	95.87	-2.44305	0.0214384	6.89067	8.73775	7.18443	28.859	23.0501	22.9038	-1.71344	0.000264578	uncharacterized protein LOC4336460 [Oryza sativa Japonica Group]
gene-LOC4331169	1.61963	1.56762	1.41035	2.21649	3.83275	2.42097	-0.881517	0.0163172	2.03035	1.99854	1.9638	4.89175	4.07832	3.58956	-1.06752	0.0011293	coumaroyl-CoA:anthocyanidin 3-O-glucoside-6''-O-coumaroyltransferase 2 [Oryza sativa Japonica Group]
gene-LOC4325382	0.374575	0.557977	0.555585	1.26563	1.25283	1.08424	-1.27557	0.000279597	0.590069	0.514406	0.424273	2.07613	1.06916	1.1329	-1.48465	0.0123894	protein RETICULATA-RELATED 4, chloroplastic [Oryza sativa Japonica Group]
gene-LOC4325387	76.237	76.6061	89.4519	30.6232	26.5374	40.5097	1.31078	0.000326951	82.1081	98.5687	91.6013	64.6566	59.914	66.6787	0.509626	0.00160716	cell division protein FtsY homolog, chloroplastic [Oryza sativa Japonica Group]
Oryza_sativa_newGene_4261	3.78699	4.52531	4.40893	5.40463	4.03059	5.18916	-0.201137	0.0651028	5.17078	4.89729	7.55078	2.77494	2.64749	2.28128	1.1935	0.00452437	retrotransposon protein, putative, Ty1-copia sub-class [Oryza sativa Japonica Group]
gene-LOC4331781	3.90269	6.60032	7.63143	0.568064	0.524479	1.63607	2.73249	0.00294395	10.2434	8.28017	11.3563	2.80916	3.00378	2.17679	1.90296	0.000361104	uncharacterized protein LOC4331781 [Oryza sativa Japonica Group]
gene-LOC4329728	2.85768	2.36276	2.64123	0.926257	0.820311	0.343608	1.91121	0.000276543	2.3167	1.0573	1.8848	0.805207	0.588228	0.906868	1.19291	0.0152243	ent-pimara-8(14),15-diene synthase isoform X1 [Oryza sativa Japonica Group]
gene-LOC4337789	0.877133	0.841638	0.811957	0.182862	0.201193	0.265935	1.96106	9.35733e-06	0.792524	0.985343	1.2396	0.538107	0.715887	0.655903	0.659844	0.0143255	probable sucrose-phosphatase 3 isoform X1 [Oryza sativa Japonica Group]
gene-LOC4335800	1.8264	1.91566	1.69986	0.434802	0.371308	0.313066	2.28168	9.09583e-06	1.48957	1.37049	1.25207	1.36679	1.16127	1.38291	0.0723608	0.133787	putative pentatricopeptide repeat-containing protein At5g37570 [Oryza sativa Japonica Group]
gene-LOC9272428	98.2189	104.67	120.855	29.3165	22.8442	21.2138	2.1415	7.79767e-05	107.419	110.612	113.708	46.9648	53.6047	57.5493	1.06904	2.14741e-05	50S ribosomal protein L19-2, chloroplastic [Oryza sativa Japonica Group]
gene-LOC9269614	0.654698	2.4045	1.93773	1.8459	8.02638	7.06784	-1.76133	0.0290254	2.53345	3.92158	2.84413	9.48388	4.44338	5.45067	-1.05924	0.0257824	probable glutathione S-transferase [Oryza sativa Japonica Group]
gene-LOC4330786	1.93304	1.33509	1.57563	83.1491	32.9912	36.1605	-4.97465	0.00968796	1.90184	1.03493	1.54596	11.6691	11.5375	13.2516	-3.02379	1.52915e-05	24.1 kDa heat shock protein, mitochondrial isoform X2 [Oryza sativa Japonica Group]
gene-LOC4330780	0.904442	0.167183	0.321443	9.55071	3.73986	33.488	-5.06951	0.0429955	0.330886	0.671313	0.854046	1.10157	0.894519	1.73495	-1.00719	0.0255142	protein EXORDIUM [Oryza sativa Japonica Group]
gene-LOC9271219	1.02511	1.05526	1.11782	0.201707	0.268756	0.233674	2.18333	3.89836e-06	0.346683	0.846921	0.317285	0.674539	0.748907	0.397756	-0.269493	0.159039	uncharacterized protein LOC9271219 [Oryza sativa Japonica Group]
gene-LOC4326122	0.863549	1.0611	1.60127	0.178772	0.314581	0.449713	1.90257	0.00530037	1.56521	1.75719	1.64033	0.478245	1.28332	1.28085	0.70592	0.0198736	uncharacterized protein LOC4326122 [Oryza sativa Japonica Group]
gene-LOC4327838	7.13141	6.29632	5.64587	4.87571	6.65907	2.89863	0.402165	0.0640072	6.91417	6.58123	6.14734	2.79481	2.5579	3.17629	1.20355	5.11549e-05	protein ULTRAPETALA 1 [Oryza sativa Japonica Group]
gene-LOC4327831	35.2566	33.4375	32.6489	11.1714	11.2858	11.9998	1.55638	2.64781e-06	35.6226	27.103	38.5159	23.1338	25.9235	26.2882	0.426208	0.0181968	hypothetical protein OsJ_03214 [Oryza sativa Japonica Group]
gene-LOC4337235	25.8236	44.8753	60.6207	66.2927	74.9321	107.407	-0.920928	0.0178944	59.3735	53.7401	53.4072	57.7392	62.6877	62.068	-0.132152	0.0246691	probable sulfate transporter 3.3 [Oryza sativa Japonica Group]
gene-LOC112937978	0.290224	0.282262	0.496548	0.111162	0.102316	0.069241	1.91887	0.00531686	0.194059	0.223383	0.237663	0.161348	0.252892	0.161034	0.187477	0.116787	probable LRR receptor-like serine/threonine-protein kinase At3g47570 [Oryza sativa Japonica Group]
gene-LOC112936002	21.2271	22.6228	24.7141	23.8975	21.1498	28.1896	-0.0951208	0.133231	25.1424	28.6167	25.2131	14.2158	13.6505	11.602	1.00065	0.000175391	probable magnesium transporter NIPA2 isoform X3 [Oryza sativa Japonica Group]
gene-LOC112936005	31.8964	47.5289	49.9736	30.924	37.0167	40.5496	0.25426	0.0830341	55.8918	52.4246	59.8576	26.324	27.3471	27.3632	1.05335	4.54171e-05	UDP-glycosyltransferase 83A1-like [Oryza sativa Japonica Group]
gene-LOC4331422	2.43323	0.967492	0.970333	2.66096	1.99665	6.64409	-1.37049	0.0514552	0.172318	0.477137	0.317961	2.13418	3.09974	3.46468	-3.16858	0.000792944	subtilisin-like protease SBT1.2 [Oryza sativa Japonica Group]
gene-LOC9271270	0.155933	0.179377	0.207966	0.510152	0.397347	0.637921	-1.50824	0.00233035	0.248464	0.336779	0.181385	1.34696	1.31694	1.17474	-2.32399	3.10743e-05	uncharacterized protein LOC9271270 [Oryza sativa Japonica Group]
gene-LOC4326140	11.3513	16.3374	15.242	0.571848	0.31722	0.178683	5.32936	0.000194106	12.2528	7.14895	10.4051	3.4326	3.33109	4.80017	1.36602	0.00444212	peptidyl-prolyl cis-trans isomerase CYP26-2, chloroplastic [Oryza sativa Japonica Group]
[truncated: 4,045 more rows]
